# Supplementary material for: 1-Nitro-4-(2-nitro­prop-1-en­yl)benzene
Source: Acta Crystallogr Sect E Struct Rep Online. 2010 Jun 26;66(Pt 7):o1781. doi: 10.1107/S1600536810023676 (PMC3007014; doi:10.1107/S1600536810023676)
Supplement: Supplementary file 1 [file e-66-o1781-sup1.cif]

##############################################################################
###                                                                        ###
###        Electronic paper (Acta Crystallographica Section E)             ###
###                                                                        ###
##############################################################################
#                                                                            #
# This CIF contains the data in a paper accepted for publication in Acta     #
# Crystallographica Section E. It conforms to the requirements of Notes      #
# for Authors for Section E, and has been peer reviewed under the auspices   #
# of the IUCr Commission on Journals.                                        #
#                                                                            #
# Full details of the Crystallographic Information File format               #
# are given in the paper "The Crystallographic Information File (CIF):       #
# a New Standard Archive File for Crystallography" by S. R. Hall, F. H.      #
# Allen and I. D. Brown [Acta Cryst. (1991), A47, 655-685].                  #
#                                                                            #
# The current version of the core CIF dictionary is obtainable from          #
# ftp://ftp.iucr.org/pub/cif_core.dic. The current version number is 2.4.    #
#                                                                            #
# Software is freely available for graphical display of the structure(s) in  #
# this CIF.  For information consult the CIF home page http://www.iucr.org/  #
# cif/home.html                                                              #
#                                                                            #
# This file may be used for bona fide research purposes within the           #
# scientific community so long as proper attribution is given to the journal # 
# article from which it was obtained.                                        #
#                                                                            #
##############################################################################
                                             
data_I
_audit_creation_method     SHELXL-97
_journal_date_recd_electronic     2010-06-03
_journal_date_accepted     2010-06-18
_journal_name_full     'Acta Crystallographica, Section E'
_journal_year     2010
_journal_volume     66
_journal_issue      7
_journal_page_first     o1781
_journal_page_last     o1781
_journal_paper_category     QO
_journal_coeditor_code     RZ2463
_publ_contact_author_name     'Dr. Zhao-Bo Li'
_publ_contact_author_address
;
State Key Laboratory Breeding Base of Green Chemistry-Synthesis Technology
Zhejiang University of Technology
Hangzhou
310014
People's Republic of China
;
_publ_contact_author_email     'boyzb@163.com'
_publ_contact_author_fax     '86 571 88320066'
_publ_contact_author_phone     '86 571 88320430'
_publ_section_title
;
1-Nitro-4-(2-nitroprop-1-enyl)benzene
;
loop_
    _publ_author_name
    _publ_author_footnote
    _publ_author_address
    ' Jian-Ke Yang ' .
;
Hangzhou Zhongmei Huadong Pharmaceutical Co. Ltd
Hangzhou,
310000,
People's Republic of China
;
    ' Mei Zheng ' .
;
Hangzhou Zhongmei Huadong Pharmaceutical Co. Ltd
City?
Postcode?
People's Republic of China
;
    ' Shu-Ping Luo ' .
;
State Key Laboratory Breeding Base of Green Chemistry-Synthesis Technology
Zhejiang University of Technology
Hangzhou
310014
People's Republic of China
;
    ' Zhao-Bo Li ' .
;
State Key Laboratory Breeding Base of Green Chemistry-Synthesis Technology
Zhejiang University of Technology
Hangzhou
310014
People's Republic of China
;
_chemical_name_systematic
;
1-Nitro-4-(2-nitroprop-1-enyl)benzene
;
_chemical_name_common     ?
_chemical_formula_moiety     'C9 H8 N2 O4'
_chemical_formula_sum     'C9 H8 N2 O4'
_chemical_formula_iupac     'C9 H8 N2 O4'
_chemical_formula_weight     208.17
_chemical_melting_point     ?
_symmetry_cell_setting     monoclinic
_symmetry_space_group_name_H-M     'P 21/c'
_symmetry_space_group_name_Hall     '-P 2ybc'
loop_
    _symmetry_equiv_pos_as_xyz
    'x, y, z'
    '-x, y+1/2, -z+1/2'
    '-x, -y, -z'
    'x, -y-1/2, z-1/2'
_cell_length_a     13.3621(11)
_cell_length_b     9.7648(7)
_cell_length_c     14.8835(11)
_cell_angle_alpha     90.00
_cell_angle_beta     91.290(2)
_cell_angle_gamma     90.00
_cell_volume     1941.5(3)
_cell_formula_units_Z     8
_cell_measurement_reflns_used     9423
_cell_measurement_theta_min     3.0
_cell_measurement_theta_max     27.5
_cell_measurement_temperature     296.0(10)
_exptl_crystal_description     'chunk'
_exptl_crystal_colour     'yellow'
_exptl_crystal_size_max     0.38
_exptl_crystal_size_mid     0.29
_exptl_crystal_size_min     0.20
_exptl_crystal_density_diffrn     1.424
_exptl_crystal_density_meas     ?
_exptl_crystal_density_method     'not measured'
_exptl_crystal_F_000     864
_exptl_absorpt_coefficient_mu     0.114
_exptl_absorpt_correction_type     multi-scan
_exptl_absorpt_process_details     '(ABSCOR; Higashi, 1995)'
_exptl_absorpt_correction_T_min     0.9471
_exptl_absorpt_correction_T_max     0.9775
_exptl_special_details
;
;
_diffrn_ambient_temperature     296.0(10)
_diffrn_radiation_type     MoK\a
_diffrn_radiation_wavelength     0.71073
_diffrn_radiation_source     'rolling anode'
_diffrn_radiation_monochromator     graphite
_diffrn_measurement_device_type     'Rigaku R-AXIS RAPID'
_diffrn_measurement_method     \w
_diffrn_detector_area_resol_mean     10.00
_diffrn_reflns_number     18620
_diffrn_reflns_av_R_equivalents     0.0417
_diffrn_reflns_av_sigmaI/netI     0.0363
_diffrn_reflns_theta_min     3.05
_diffrn_reflns_theta_max     27.48
_diffrn_reflns_theta_full     27.48
_diffrn_measured_fraction_theta_max     0.996
_diffrn_measured_fraction_theta_full     0.996
_diffrn_reflns_limit_h_min     -17
_diffrn_reflns_limit_h_max     17
_diffrn_reflns_limit_k_min     -12
_diffrn_reflns_limit_k_max     11
_diffrn_reflns_limit_l_min     -19
_diffrn_reflns_limit_l_max     19
_diffrn_standards_number     ?
_diffrn_standards_interval_count     ?
_diffrn_standards_interval_time     ?
_diffrn_standards_decay_%     ?
_refine_special_details
;
Refinement of <i>F</i>^2^ against ALL reflections. The weighted <i>R</i>-factor
<i>wR</i> and goodness of fit <i>S</i> are based on <i>F</i>^2^, conventional
<i>R</i>-factors <i>R</i> are based on <i>F</i>, with <i>F</i> set to zero for
negative <i>F</i>^2^. The threshold expression of <i>F</i>^2^ >
\s(<i>F</i>^2^) is used only for calculating <i>R</i>-factors(gt) <i>etc</i>.
and is not relevant to the choice of reflections for refinement.
<i>R</i>-factors based on <i>F</i>^2^ are statistically about twice as large
as those based on <i>F</i>, and <i>R</i>- factors based on ALL data will be
even larger.
;
_reflns_number_total     4430
_reflns_number_gt     1883
_reflns_threshold_expression     >2sigma(I)
_refine_ls_structure_factor_coef     Fsqd
_refine_ls_matrix_type     full
_refine_ls_R_factor_all     0.1352
_refine_ls_R_factor_gt     0.0528
_refine_ls_wR_factor_gt     0.1335
_refine_ls_wR_factor_ref     0.1679
_refine_ls_goodness_of_fit_ref     1.006
_refine_ls_restrained_S_all     1.006
_refine_ls_number_reflns     4430
_refine_ls_number_parameters     273
_refine_ls_number_restraints     0
_refine_ls_hydrogen_treatment     constr
_refine_ls_weighting_scheme     calc
_refine_ls_weighting_details
         'calc w=1/[\s^2^(Fo^2^)+(0.0633P)^2^+0.4203P] where P=(Fo^2^+2Fc^2^)/3'
_atom_sites_solution_hydrogens     geom
_atom_sites_solution_primary     direct
_atom_sites_solution_secondary     difmap
_refine_ls_shift/su_max     0.001
_refine_ls_shift/su_mean     0.000
_refine_diff_density_max     0.236
_refine_diff_density_min     -0.172
_refine_ls_extinction_method     none
_refine_ls_extinction_coef     ?
loop_
    _atom_type_symbol
    _atom_type_description
    _atom_type_scat_dispersion_real
    _atom_type_scat_dispersion_imag
    _atom_type_scat_source
    'C' 'C' 0.0033 0.0016
                         'International Tables Vol C Tables 4.2.6.8 and 6.1.1.4'
    'H' 'H' 0.0000 0.0000
                         'International Tables Vol C Tables 4.2.6.8 and 6.1.1.4'
    'N' 'N' 0.0061 0.0033
                         'International Tables Vol C Tables 4.2.6.8 and 6.1.1.4'
    'O' 'O' 0.0106 0.0060
                         'International Tables Vol C Tables 4.2.6.8 and 6.1.1.4'
_computing_data_collection     'PROCESS-AUTO  (Rigaku, 2006)'
_computing_cell_refinement     'PROCESS-AUTO  (Rigaku, 2006)'
_computing_data_reduction     'CrystalStructure (Rigaku, 2007)'
_computing_structure_solution     'SHELXS-97 (Sheldrick, 2008)'
_computing_structure_refinement     'SHELXL-97 (Sheldrick, 2008)'
_computing_molecular_graphics     'ORTEP-3 for Windows (Farrugia, 1997)'
_computing_publication_material     'WinGX (Farrugia, 1999)'
loop_
    _atom_site_type_symbol
    _atom_site_label
    _atom_site_fract_x
    _atom_site_fract_y
    _atom_site_fract_z
    _atom_site_U_iso_or_equiv
    _atom_site_adp_type
    _atom_site_calc_flag
    _atom_site_refinement_flags
    _atom_site_occupancy
    _atom_site_disorder_assembly
    _atom_site_disorder_group
    N N1A 0.91640(18) 0.3305(3) 0.05652(17) 0.0806(6) Uani d . 1 . .
    O O2A 0.98875(16) 0.3688(2) 0.10125(17) 0.1116(8) Uani d . 1 . .
    O O1A 0.90989(18) 0.2158(2) 0.02430(17) 0.1120(8) Uani d . 1 . .
    C C4A 0.77860(18) 0.6710(2) 0.05586(16) 0.0625(6) Uani d . 1 . .
    O O1B 0.96098(19) 0.2340(2) 0.31850(17) 0.1199(8) Uani d . 1 . .
    N N1B 0.8836(2) 0.2846(3) 0.29171(18) 0.0892(7) Uani d . 1 . .
    C C3A 0.84789(17) 0.5546(3) 0.06249(16) 0.0678(7) Uani d . 1 . .
    H H3 0.9118 0.5744 0.0849 0.081 Uiso calc R 1 . .
    C C8B 0.59839(19) 0.7663(3) 0.31450(16) 0.0679(7) Uani d . 1 . .
    C C2A 0.83112(17) 0.4254(3) 0.04069(16) 0.0658(6) Uani d . 1 . .
    C C2B 0.86722(19) 0.4327(2) 0.30718(17) 0.0673(6) Uani d . 1 . .
    C C3B 0.77664(18) 0.4791(2) 0.28873(17) 0.0692(7) Uani d . 1 . .
    H H12 0.7304 0.4142 0.2686 0.083 Uiso calc R 1 . .
    C C9A 0.67661(18) 0.6603(2) 0.06964(16) 0.0650(6) Uani d . 1 . .
    H H9 0.6480 0.5753 0.0809 0.078 Uiso calc R 1 . .
    O O2B 0.8201(2) 0.2192(2) 0.2511(2) 0.1380(11) Uani d . 1 . .
    C C4B 0.73898(18) 0.6202(2) 0.29576(16) 0.0617(6) Uani d . 1 . .
    C C5B 0.7965(2) 0.7370(3) 0.28421(18) 0.0723(7) Uani d . 1 . .
    H H14 0.8646 0.7281 0.2739 0.087 Uiso calc R 1 . .
    C C9B 0.63788(18) 0.6371(2) 0.31073(16) 0.0654(6) Uani d . 1 . .
    H H18 0.5970 0.5611 0.3182 0.078 Uiso calc R 1 . .
    C C5A 0.8177(2) 0.8007(3) 0.04022(18) 0.0761(7) Uani d . 1 . .
    H H5 0.8861 0.8103 0.0316 0.091 Uiso calc R 1 . .
    C C6B 0.7547(2) 0.8658(3) 0.28776(19) 0.0815(8) Uani d . 1 . .
    H H15 0.7948 0.9426 0.2798 0.098 Uiso calc R 1 . .
    N N2B 0.4902(2) 0.7794(3) 0.32987(19) 0.0929(8) Uani d . 1 . .
    N N2A 0.51053(19) 0.7625(3) 0.08429(18) 0.0910(7) Uani d . 1 . .
    C C8A 0.6181(2) 0.7759(3) 0.06654(17) 0.0702(7) Uani d . 1 . .
    O O3A 0.47832(17) 0.6518(3) 0.0982(3) 0.1743(15) Uani d . 1 . .
    O O4A 0.45844(19) 0.8608(3) 0.0844(2) 0.1402(10) Uani d . 1 . .
    O O3B 0.4434(2) 0.6811(3) 0.3488(3) 0.1726(14) Uani d . 1 . .
    C C7B 0.6543(2) 0.8819(3) 0.30301(18) 0.0791(8) Uani d . 1 . .
    H H16 0.6254 0.9685 0.3054 0.095 Uiso calc R 1 . .
    C C1B 0.9567(2) 0.5036(3) 0.3453(2) 0.0955(9) Uani d . 1 . .
    H H10A 1.0044 0.5176 0.2989 0.143 Uiso calc R 1 . .
    H H10B 0.9864 0.4486 0.3923 0.143 Uiso calc R 1 . .
    H H10C 0.9373 0.5906 0.3694 0.143 Uiso calc R 1 . .
    C C7A 0.6564(2) 0.9036(3) 0.05062(18) 0.0830(8) Uani d . 1 . .
    H H7 0.6152 0.9804 0.0489 0.100 Uiso calc R 1 . .
    C C6A 0.7576(2) 0.9148(3) 0.0372(2) 0.0894(9) Uani d . 1 . .
    H H6 0.7855 1.0002 0.0261 0.107 Uiso calc R 1 . .
    C C1A 0.7418(2) 0.3607(3) -0.0012(2) 0.0956(10) Uani d . 1 . .
    H H1A 0.6986 0.4302 -0.0261 0.143 Uiso calc R 1 . .
    H H1B 0.7067 0.3097 0.0433 0.143 Uiso calc R 1 . .
    H H1C 0.7621 0.3000 -0.0482 0.143 Uiso calc R 1 . .
    O O4B 0.45068(18) 0.8883(3) 0.3199(2) 0.1367(10) Uani d . 1 . .
loop_
    _atom_site_aniso_label
    _atom_site_aniso_U_11
    _atom_site_aniso_U_22
    _atom_site_aniso_U_33
    _atom_site_aniso_U_12
    _atom_site_aniso_U_13
    _atom_site_aniso_U_23
    N1A 0.0647(15) 0.0786(16) 0.0986(17) 0.0075(12) 0.0091(13) 0.0115(14)
    O2A 0.0697(14) 0.1051(16) 0.159(2) 0.0148(12) -0.0217(14) 0.0049(14)
    O1A 0.1112(18) 0.0803(14) 0.144(2) 0.0245(12) 0.0023(15) -0.0107(14)
    C4A 0.0590(15) 0.0640(14) 0.0643(15) -0.0041(12) -0.0004(11) -0.0001(12)
    O1B 0.1121(19) 0.1086(17) 0.139(2) 0.0557(14) -0.0007(15) -0.0028(14)
    N1B 0.0780(18) 0.0757(16) 0.115(2) 0.0129(14) 0.0161(15) -0.0010(14)
    C3A 0.0511(14) 0.0744(17) 0.0777(16) -0.0019(12) 0.0001(12) 0.0052(13)
    C8B 0.0631(16) 0.0704(16) 0.0707(16) 0.0113(13) 0.0084(12) 0.0049(13)
    C2A 0.0531(14) 0.0678(15) 0.0768(16) 0.0032(12) 0.0079(12) 0.0024(13)
    C2B 0.0622(16) 0.0583(14) 0.0819(17) 0.0033(12) 0.0101(13) 0.0052(12)
    C3B 0.0590(16) 0.0599(14) 0.0889(18) -0.0035(12) 0.0080(13) 0.0000(13)
    C9A 0.0589(16) 0.0623(14) 0.0737(16) -0.0003(12) -0.0039(12) 0.0008(12)
    O2B 0.1084(19) 0.0716(14) 0.233(3) 0.0038(13) -0.014(2) -0.0303(16)
    C4B 0.0582(15) 0.0591(14) 0.0679(15) 0.0006(11) 0.0022(11) 0.0044(11)
    C5B 0.0627(16) 0.0686(17) 0.0855(18) -0.0032(13) 0.0017(13) 0.0030(13)
    C9B 0.0623(16) 0.0596(14) 0.0746(16) 0.0002(12) 0.0100(12) 0.0079(12)
    C5A 0.0719(17) 0.0695(17) 0.0874(18) -0.0088(14) 0.0090(14) 0.0009(14)
    C6B 0.085(2) 0.0610(16) 0.099(2) -0.0130(14) 0.0015(16) 0.0029(14)
    N2B 0.0783(18) 0.0790(17) 0.122(2) 0.0212(15) 0.0218(15) 0.0153(15)
    N2A 0.0680(17) 0.0898(18) 0.115(2) 0.0143(15) -0.0088(14) 0.0025(15)
    C8A 0.0630(17) 0.0761(17) 0.0713(16) 0.0042(13) -0.0036(13) -0.0032(13)
    O3A 0.0603(15) 0.124(2) 0.339(5) 0.0037(15) 0.001(2) 0.063(3)
    O4A 0.0951(17) 0.1155(19) 0.211(3) 0.0362(15) 0.0182(17) -0.0182(18)
    O3B 0.0914(19) 0.124(2) 0.306(4) 0.0254(16) 0.081(2) 0.067(2)
    C7B 0.091(2) 0.0597(15) 0.0869(19) 0.0108(15) 0.0042(16) 0.0013(13)
    C1B 0.0658(18) 0.090(2) 0.130(3) -0.0040(15) -0.0178(17) 0.0151(18)
    C7A 0.095(2) 0.0683(18) 0.0855(19) 0.0133(16) 0.0029(16) 0.0008(14)
    C6A 0.104(2) 0.0625(17) 0.103(2) -0.0088(16) 0.0148(18) 0.0029(15)
    C1A 0.0722(19) 0.085(2) 0.130(3) 0.0024(15) -0.0080(17) -0.0250(18)
    O4B 0.0992(18) 0.0986(17) 0.213(3) 0.0340(14) 0.0132(17) 0.0055(17)
_geom_special_details
;
All e.s.d.'s (except the e.s.d. in the dihedral angle between two l.s. planes)
are estimated using the full covariance matrix. The cell e.s.d.'s are taken
into account individually in the estimation of e.s.d.'s in distances, angles
and torsion angles; correlations between e.s.d.'s in cell parameters are only
used when they are defined by crystal symmetry. An approximate (isotropic)
treatment of cell e.s.d.'s is used for estimating e.s.d.'s involving l.s.
planes.
;
loop_
    _geom_bond_atom_site_label_1
    _geom_bond_atom_site_label_2
    _geom_bond_site_symmetry_2
    _geom_bond_distance
    _geom_bond_publ_flag
    N1A O2A . 1.220(3) ?
    N1A O1A . 1.220(3) ?
    N1A C2A . 1.484(3) ?
    C4A C9A . 1.387(3) ?
    C4A C5A . 1.392(3) ?
    C4A C3A . 1.468(3) ?
    O1B N1B . 1.206(3) ?
    N1B O2B . 1.212(3) ?
    N1B C2B . 1.482(3) ?
    C3A C2A . 1.320(3) ?
    C3A H3 . 0.9300 ?
    C8B C7B . 1.366(4) ?
    C8B C9B . 1.369(3) ?
    C8B N2B . 1.474(4) ?
    C2A C1A . 1.476(3) ?
    C2B C3B . 1.315(3) ?
    C2B C1B . 1.484(3) ?
    C3B C4B . 1.471(3) ?
    C3B H12 . 0.9300 ?
    C9A C8A . 1.373(3) ?
    C9A H9 . 0.9300 ?
    C4B C9B . 1.384(3) ?
    C4B C5B . 1.388(3) ?
    C5B C6B . 1.378(4) ?
    C5B H14 . 0.9300 ?
    C9B H18 . 0.9300 ?
    C5A C6A . 1.374(4) ?
    C5A H5 . 0.9300 ?
    C6B C7B . 1.375(4) ?
    C6B H15 . 0.9300 ?
    N2B O3B . 1.183(3) ?
    N2B O4B . 1.195(3) ?
    N2A O3A . 1.184(3) ?
    N2A O4A . 1.186(3) ?
    N2A C8A . 1.474(4) ?
    C8A C7A . 1.370(4) ?
    C7B H16 . 0.9300 ?
    C1B H10A . 0.9600 ?
    C1B H10B . 0.9600 ?
    C1B H10C . 0.9600 ?
    C7A C6A . 1.376(4) ?
    C7A H7 . 0.9300 ?
    C6A H6 . 0.9300 ?
    C1A H1A . 0.9600 ?
    C1A H1B . 0.9600 ?
    C1A H1C . 0.9600 ?
loop_
    _geom_angle_atom_site_label_1
    _geom_angle_atom_site_label_2
    _geom_angle_atom_site_label_3
    _geom_angle_site_symmetry_1
    _geom_angle_site_symmetry_3
    _geom_angle
    _geom_angle_publ_flag
    O2A N1A O1A . . 123.0(2) ?
    O2A N1A C2A . . 119.4(2) ?
    O1A N1A C2A . . 117.6(2) ?
    C9A C4A C5A . . 117.9(2) ?
    C9A C4A C3A . . 123.5(2) ?
    C5A C4A C3A . . 118.5(2) ?
    O1B N1B O2B . . 122.2(3) ?
    O1B N1B C2B . . 118.5(3) ?
    O2B N1B C2B . . 119.2(3) ?
    C2A C3A C4A . . 128.3(2) ?
    C2A C3A H3 . . 115.8 ?
    C4A C3A H3 . . 115.8 ?
    C7B C8B C9B . . 123.0(2) ?
    C7B C8B N2B . . 119.2(2) ?
    C9B C8B N2B . . 117.8(2) ?
    C3A C2A C1A . . 130.1(2) ?
    C3A C2A N1A . . 115.6(2) ?
    C1A C2A N1A . . 114.2(2) ?
    C3B C2B N1B . . 116.2(2) ?
    C3B C2B C1B . . 130.5(2) ?
    N1B C2B C1B . . 113.2(2) ?
    C2B C3B C4B . . 128.5(2) ?
    C2B C3B H12 . . 115.8 ?
    C4B C3B H12 . . 115.8 ?
    C8A C9A C4A . . 119.5(2) ?
    C8A C9A H9 . . 120.2 ?
    C4A C9A H9 . . 120.2 ?
    C9B C4B C5B . . 117.8(2) ?
    C9B C4B C3B . . 117.4(2) ?
    C5B C4B C3B . . 124.7(2) ?
    C6B C5B C4B . . 121.3(3) ?
    C6B C5B H14 . . 119.4 ?
    C4B C5B H14 . . 119.4 ?
    C8B C9B C4B . . 119.7(2) ?
    C8B C9B H18 . . 120.2 ?
    C4B C9B H18 . . 120.2 ?
    C6A C5A C4A . . 121.4(3) ?
    C6A C5A H5 . . 119.3 ?
    C4A C5A H5 . . 119.3 ?
    C7B C6B C5B . . 120.6(3) ?
    C7B C6B H15 . . 119.7 ?
    C5B C6B H15 . . 119.7 ?
    O3B N2B O4B . . 121.1(3) ?
    O3B N2B C8B . . 119.4(3) ?
    O4B N2B C8B . . 119.4(3) ?
    O3A N2A O4A . . 121.6(3) ?
    O3A N2A C8A . . 118.2(3) ?
    O4A N2A C8A . . 120.2(3) ?
    C7A C8A C9A . . 122.7(3) ?
    C7A C8A N2A . . 118.7(3) ?
    C9A C8A N2A . . 118.5(3) ?
    C8B C7B C6B . . 117.7(2) ?
    C8B C7B H16 . . 121.2 ?
    C6B C7B H16 . . 121.2 ?
    C2B C1B H10A . . 109.5 ?
    C2B C1B H10B . . 109.5 ?
    H10A C1B H10B . . 109.5 ?
    C2B C1B H10C . . 109.5 ?
    H10A C1B H10C . . 109.5 ?
    H10B C1B H10C . . 109.5 ?
    C8A C7A C6A . . 118.0(3) ?
    C8A C7A H7 . . 121.0 ?
    C6A C7A H7 . . 121.0 ?
    C7A C6A C5A . . 120.5(3) ?
    C7A C6A H6 . . 119.8 ?
    C5A C6A H6 . . 119.8 ?
    C2A C1A H1A . . 109.5 ?
    C2A C1A H1B . . 109.5 ?
    H1A C1A H1B . . 109.5 ?
    C2A C1A H1C . . 109.5 ?
    H1A C1A H1C . . 109.5 ?
    H1B C1A H1C . . 109.5 ?
loop_
    _geom_torsion_atom_site_label_1
    _geom_torsion_atom_site_label_2
    _geom_torsion_atom_site_label_3
    _geom_torsion_atom_site_label_4
    _geom_torsion_site_symmetry_1
    _geom_torsion_site_symmetry_2
    _geom_torsion_site_symmetry_3
    _geom_torsion_site_symmetry_4
    _geom_torsion
    _geom_torsion_publ_flag
    C9A C4A C3A C2A . . . . 34.4(4) ?
    C5A C4A C3A C2A . . . . -149.6(3) ?
    C4A C3A C2A C1A . . . . 4.1(5) ?
    C4A C3A C2A N1A . . . . -179.1(2) ?
    O2A N1A C2A C3A . . . . 12.3(4) ?
    O1A N1A C2A C3A . . . . -168.5(3) ?
    O2A N1A C2A C1A . . . . -170.5(3) ?
    O1A N1A C2A C1A . . . . 8.8(4) ?
    O1B N1B C2B C3B . . . . -170.4(3) ?
    O2B N1B C2B C3B . . . . 11.1(4) ?
    O1B N1B C2B C1B . . . . 7.1(4) ?
    O2B N1B C2B C1B . . . . -171.3(3) ?
    N1B C2B C3B C4B . . . . -178.8(2) ?
    C1B C2B C3B C4B . . . . 4.2(5) ?
    C5A C4A C9A C8A . . . . 0.7(3) ?
    C3A C4A C9A C8A . . . . 176.7(2) ?
    C2B C3B C4B C9B . . . . -152.8(3) ?
    C2B C3B C4B C5B . . . . 30.4(4) ?
    C9B C4B C5B C6B . . . . 0.2(4) ?
    C3B C4B C5B C6B . . . . 177.0(2) ?
    C7B C8B C9B C4B . . . . 0.8(4) ?
    N2B C8B C9B C4B . . . . 179.5(2) ?
    C5B C4B C9B C8B . . . . -0.6(4) ?
    C3B C4B C9B C8B . . . . -177.6(2) ?
    C9A C4A C5A C6A . . . . -0.8(4) ?
    C3A C4A C5A C6A . . . . -177.1(2) ?
    C4B C5B C6B C7B . . . . 0.0(4) ?
    C7B C8B N2B O3B . . . . -172.5(3) ?
    C9B C8B N2B O3B . . . . 8.8(4) ?
    C7B C8B N2B O4B . . . . 10.2(4) ?
    C9B C8B N2B O4B . . . . -168.6(3) ?
    C4A C9A C8A C7A . . . . -0.3(4) ?
    C4A C9A C8A N2A . . . . -178.0(2) ?
    O3A N2A C8A C7A . . . . -179.8(3) ?
    O4A N2A C8A C7A . . . . 0.3(4) ?
    O3A N2A C8A C9A . . . . -2.0(4) ?
    O4A N2A C8A C9A . . . . 178.1(3) ?
    C9B C8B C7B C6B . . . . -0.5(4) ?
    N2B C8B C7B C6B . . . . -179.3(2) ?
    C5B C6B C7B C8B . . . . 0.1(4) ?
    C9A C8A C7A C6A . . . . 0.1(4) ?
    N2A C8A C7A C6A . . . . 177.8(2) ?
    C8A C7A C6A C5A . . . . -0.2(4) ?
    C4A C5A C6A C7A . . . . 0.6(4) ?
loop_
    _geom_hbond_atom_site_label_D
    _geom_hbond_atom_site_label_H
    _geom_hbond_atom_site_label_A
    _geom_hbond_site_symmetry_A
    _geom_hbond_distance_DH
    _geom_hbond_distance_HA
    _geom_hbond_distance_DA
    _geom_hbond_angle_DHA
    C9B H18 O4A 2_645 0.93 2.55 3.386(4) 149
