# Supplementary material for: 1-Nitro-4-(2-nitro­prop-1-en­yl)benzene
Source: Acta Crystallogr Sect E Struct Rep Online. 2010 Jun 26;66(Pt 7):o1781. doi: 10.1107/S1600536810023676 (PMC3007014; doi:10.1107/S1600536810023676)
Supplement: Supplementary file 2 [file e-66-o1781-Isup2.hkl]

#
# h,k,l, Fc-squared, Fo-squared, sigma(Fo-squared) and status flag
#
data_I
_shelx_title ' zb-no2 in P 1 21/c 1'
_shelx_refln_list_code          4
_shelx_F_calc_maximum      297.13
_exptl_crystal_F_000       864.00
_reflns_d_resolution_high  0.7701
 
loop_
 _symmetry_equiv_pos_as_xyz
 'x, y, z'
 '-x, y+1/2, -z+1/2'
 '-x, -y, -z'
 'x, -y-1/2, z-1/2'
 
_cell_length_a    13.3621
_cell_length_b     9.7648
_cell_length_c    14.8835
_cell_angle_alpha  90.000
_cell_angle_beta   91.290
_cell_angle_gamma  90.000
 
_shelx_F_squared_multiplier     1.000
 
loop_
 _refln_index_h
 _refln_index_k
 _refln_index_l
 _refln_F_squared_calc
 _refln_F_squared_meas
 _refln_F_squared_sigma
 _refln_observed_status
   2   0   0      612.41      671.90     16.18 o
   3   0   0    10257.99    10307.07    143.11 o
   4   0   0     3115.12     3368.85     34.15 o
   5   0   0       76.07       81.28      4.60 o
   6   0   0      526.86      617.21     11.23 o
   7   0   0     1355.33     1522.52     19.54 o
   8   0   0      507.38      620.79     11.12 o
   9   0   0       66.68       61.34      8.09 o
  10   0   0      123.10      125.29      7.29 o
  11   0   0       21.27       36.81      6.65 o
  12   0   0       35.30       39.93      9.14 o
  13   0   0        2.91        4.07      5.51 o
  14   0   0       10.64        3.23      6.03 o
  15   0   0        0.19       -0.26      7.88 o
  16   0   0        0.51       11.63      8.03 o
  17   0   0        4.36       11.36      7.66 o
   2   1   0    14073.89    12649.32    110.31 o
   3   1   0    15275.86    13975.58    160.00 o
   4   1   0        4.24        2.56      2.64 o
   5   1   0     7174.83     7439.81     53.10 o
   6   1   0     5984.02     6395.02     46.56 o
   7   1   0     1361.27     1407.75     16.54 o
   8   1   0       20.40       15.81      3.39 o
   9   1   0       31.63       44.96      3.93 o
  10   1   0       41.29       54.81      4.89 o
  11   1   0       10.08        8.32      4.05 o
  12   1   0       68.82       66.37      5.72 o
  13   1   0        6.61        9.77      4.56 o
  14   1   0       14.33       10.22      5.03 o
  15   1   0        0.51       -6.12      6.12 o
  16   1   0        0.96        1.21      4.54 o
  17   1   0        1.16        1.68      5.39 o
   0   2   0    27708.38    25090.51    422.12 o
   1   2   0     1658.18     1570.55      9.91 o
   2   2   0     4914.39     4528.88     24.85 o
   3   2   0     3409.22     3187.28     20.29 o
   4   2   0        5.08        4.20      2.12 o
   5   2   0      252.71      242.96      4.10 o
   6   2   0        0.43       11.41      2.69 o
   7   2   0      818.68      855.90      8.52 o
   8   2   0        5.88        2.37      2.56 o
   9   2   0       35.52       30.34      3.65 o
  10   2   0      714.41      669.30      8.81 o
  11   2   0       38.49       57.00      4.82 o
  12   2   0        2.31        1.15      4.00 o
  13   2   0       24.11       21.78      5.19 o
  14   2   0        8.56       12.27      6.57 o
  15   2   0        1.12       -0.95      4.99 o
  16   2   0        8.37        8.06      6.50 o
  17   2   0        2.63        0.31      4.35 o
   1   3   0     1330.69     1344.66      9.05 o
   2   3   0      503.54      419.58      4.64 o
   3   3   0       13.62       12.50      1.99 o
   4   3   0     5170.69     5046.64     32.70 o
   5   3   0       58.82       40.38      2.54 o
   6   3   0       99.49       89.26      3.29 o
   7   3   0       82.49       91.38      3.65 o
   8   3   0       52.98       49.34      3.56 o
   9   3   0       61.27       66.35      4.39 o
  10   3   0       21.03       21.14      4.47 o
  11   3   0      220.20      233.36      6.62 o
  12   3   0       46.83       46.88      5.80 o
  13   3   0        0.31       -0.97      4.37 o
  14   3   0        0.00       -2.54      4.94 o
  15   3   0        0.22        3.39      5.11 o
  16   3   0        2.23        5.46      4.93 o
   0   4   0      429.59      441.81      7.46 o
   1   4   0     2924.39     2888.59     17.29 o
   2   4   0      662.14      683.41      6.09 o
   3   4   0     1663.76     1757.48     13.40 o
   4   4   0      617.41      719.03      7.87 o
   5   4   0      255.29      343.48      5.22 o
   6   4   0       20.24       10.97      2.45 o
   7   4   0      235.05      210.84      5.39 o
   8   4   0       58.72       65.00      3.65 o
   9   4   0      498.94      497.53      7.76 o
  10   4   0      535.84      491.80      8.01 o
  11   4   0      313.84      309.47      8.10 o
  12   4   0       75.37       75.21      5.49 o
  13   4   0       10.66        4.56      4.96 o
  14   4   0        0.00        4.83      4.73 o
  15   4   0        7.11        6.60      5.87 o
  16   4   0        1.99       13.30      6.39 o
   1   5   0      285.43      296.79      3.71 o
   2   5   0      579.48      586.71      5.16 o
   3   5   0      848.22      935.28      8.26 o
   4   5   0      660.13      724.73      8.39 o
   5   5   0      605.31      625.79      7.88 o
   6   5   0      178.49      171.59      4.51 o
   7   5   0        0.81        0.65      2.67 o
   8   5   0       16.73       18.41      3.33 o
   9   5   0       23.06       17.77      4.03 o
  10   5   0       69.57       72.89      7.22 o
  11   5   0        7.18        7.72      4.69 o
  12   5   0        1.53        3.28      4.67 o
  13   5   0        5.05        6.75      4.84 o
  14   5   0        0.14       -3.48      5.23 o
  15   5   0        4.09        9.13      5.42 o
   0   6   0      224.92      202.28      4.82 o
   1   6   0        1.85        3.07      1.57 o
   2   6   0        0.79        2.70      1.41 o
   3   6   0      175.89      172.35      3.42 o
   4   6   0      127.91      155.00      4.02 o
   5   6   0        6.20        8.37      3.00 o
   6   6   0      274.21      270.71      5.48 o
   7   6   0       36.97       35.26      3.72 o
   8   6   0       82.45       78.98      5.73 o
   9   6   0      150.30      160.25      7.21 o
  10   6   0        1.63        3.24      4.78 o
  11   6   0        0.92       -0.17      4.17 o
  12   6   0        3.15        9.99      5.88 o
  13   6   0        5.70       14.10      5.27 o
  14   6   0        0.67       11.47      5.98 o
  15   6   0        4.03       15.09      7.80 o
   1   7   0      171.33      170.75      4.41 o
   2   7   0      122.32      130.09      3.45 o
   3   7   0        0.14       -0.31      1.76 o
   4   7   0       16.83       10.86      2.87 o
   5   7   0        3.41        5.86      3.69 o
   6   7   0       11.02        4.66      3.98 o
   7   7   0      214.21      193.71      6.23 o
   8   7   0       41.62       55.68      4.50 o
   9   7   0        1.73        2.02      4.02 o
  10   7   0        1.05        1.46      4.15 o
  11   7   0        4.96        1.63      4.80 o
  12   7   0        5.27        9.03      5.05 o
  13   7   0        0.00        3.02      5.62 o
  14   7   0        3.28        5.66      5.61 o
   0   8   0      211.93      190.95      5.98 o
   1   8   0      158.33      144.96      4.18 o
   2   8   0       36.59       40.13      2.91 o
   3   8   0      268.22      282.71      4.71 o
   4   8   0      263.37      259.71      4.92 o
   5   8   0       41.42       43.51      2.80 o
   6   8   0        5.03        3.50      3.57 o
   7   8   0       27.83       27.29      4.70 o
   8   8   0       42.86       41.09      7.26 o
   9   8   0        0.05       11.03      7.59 o
  10   8   0        6.11        4.97      6.89 o
  11   8   0        1.22        1.64      4.84 o
  12   8   0        0.84        6.90      5.53 o
  13   8   0        7.28       11.72      6.58 o
   1   9   0       13.48       10.90      2.79 o
   2   9   0        0.31        0.43      2.24 o
   3   9   0       32.48       35.07      3.78 o
   4   9   0        0.85        0.38      2.58 o
   5   9   0       60.16       57.24      3.02 o
   6   9   0        2.76        7.05      2.99 o
   7   9   0       15.59       17.82      3.41 o
   8   9   0        0.18        0.77      3.56 o
   9   9   0        1.01        6.80      4.27 o
  10   9   0        5.12       12.04      7.20 o
  11   9   0        0.54        8.39      4.91 o
  12   9   0        0.15        2.01      6.16 o
   0  10   0        2.62       -0.06      2.67 o
   1  10   0        2.86        1.99      2.31 o
   2  10   0        0.53        2.02      2.76 o
   3  10   0        0.08        0.34      2.49 o
   4  10   0        0.26        0.69      2.68 o
   5  10   0        2.25        4.22      2.44 o
   6  10   0        0.34        0.44      2.39 o
   7  10   0        4.32        5.53      4.12 o
   8  10   0        2.01       -1.97      3.77 o
   9  10   0        0.17        7.00      5.90 o
  10  10   0        0.00       -0.51      4.62 o
   1  11   0        0.24        2.99      2.70 o
   2  11   0        0.18       -0.06      4.32 o
   3  11   0        2.23        4.05      4.99 o
   4  11   0        3.45       12.27      7.02 o
   5  11   0        4.43        4.37      5.40 o
   6  11   0        0.62        4.98      5.01 o
   7  11   0        0.41        2.24      4.56 o
   8  11   0       11.09       13.61      4.84 o
   0  12   0        1.31       16.74      8.15 o
   1  12   0        0.33        3.03      5.23 o
   2  12   0        0.01       -3.59      5.64 o
   3  12   0        0.00       10.52      5.77 o
   4  12   0        1.42       -1.78      5.51 o
   5  12   0        0.44        3.40      6.32 o
 -17   1   1        0.02        0.86      5.14 o
 -16   1   1        8.44        2.98      4.83 o
 -15   1   1        0.93        3.33      5.09 o
 -14   1   1        0.64        0.02      5.50 o
 -13   1   1      116.75      106.70      6.77 o
 -12   1   1      118.14      131.58      6.36 o
 -11   1   1        1.63       -1.77      4.25 o
 -10   1   1        6.12        1.08      3.79 o
  -9   1   1      322.62      338.59      9.08 o
  -8   1   1       23.95       30.24      3.73 o
  -7   1   1       79.61       71.88      4.03 o
  -6   1   1      946.64      991.33      9.99 o
  -5   1   1      503.71      490.30      7.06 o
  -4   1   1       94.23       86.99      3.73 o
  -3   1   1     1661.07     1565.98     12.53 o
  -2   1   1     2227.28     1966.68     26.40 o
   2   1   1     1448.15     1431.50      8.49 o
   3   1   1       19.50       17.09      1.92 o
   4   1   1       24.81       28.99      2.49 o
   5   1   1      125.92      105.41      2.89 o
   6   1   1      282.44      317.87      4.82 o
   7   1   1      206.16      208.88      4.17 o
   8   1   1       25.34       30.90      3.07 o
   9   1   1       22.23       29.34      3.41 o
  10   1   1       94.50       83.00      4.17 o
  11   1   1       17.55       12.45      3.76 o
  12   1   1       79.78       80.73      5.34 o
  13   1   1        3.23        1.98      4.18 o
  14   1   1        9.23        8.11      4.31 o
  15   1   1        0.28        2.90      4.58 o
  16   1   1        0.33       -5.87      5.87 o
  17   1   1        2.80        5.90      5.47 o
 -17   2   1       18.00       13.16      7.07 o
 -16   2   1        2.60       -3.06      5.77 o
 -15   2   1        1.60       -2.19      6.09 o
 -14   2   1        4.06       -1.10      5.11 o
 -13   2   1      121.30      135.12      7.14 o
 -12   2   1       48.97       44.17      5.10 o
 -11   2   1        1.89        2.28      4.02 o
 -10   2   1      308.05      279.68      6.82 o
  -9   2   1      586.69      564.64      8.36 o
  -8   2   1      291.67      294.73      6.65 o
  -7   2   1       51.96       44.37      4.00 o
  -6   2   1      460.18      474.00      6.55 o
  -5   2   1      183.53      176.44      3.98 o
  -4   2   1      261.37      290.05      4.79 o
  -3   2   1      338.21      298.04      4.97 o
  -2   2   1      755.57      705.49      7.21 o
  -1   2   1     2144.66     2014.78     12.55 o
   0   2   1     2366.75     2301.93     25.92 o
   1   2   1      867.68      817.45      7.20 o
   2   2   1      402.70      400.19      3.86 o
   3   2   1       41.40       42.95      2.34 o
   4   2   1       26.91       17.30      2.26 o
   5   2   1      320.01      340.69      4.92 o
   6   2   1      164.38      132.60      3.49 o
   7   2   1       71.86       77.88      4.51 o
   8   2   1       20.89       25.29      3.05 o
   9   2   1       26.48       22.46      3.75 o
  10   2   1      392.86      385.24      7.38 o
  11   2   1        0.05       -0.81      3.61 o
  12   2   1       29.49       35.24      5.23 o
  13   2   1       29.28       24.07      5.17 o
  14   2   1        1.69        2.74      4.43 o
  15   2   1        0.04        1.44      4.41 o
  16   2   1        3.26        5.54      5.51 o
  17   2   1        3.15        4.23      5.44 o
 -16   3   1       13.43       11.64      6.12 o
 -15   3   1        2.31        5.44      5.24 o
 -14   3   1        0.40       -1.27      4.86 o
 -13   3   1        1.75        0.30      3.80 o
 -12   3   1        7.53        3.00      4.08 o
 -11   3   1      169.33      187.25      6.03 o
 -10   3   1       29.47       36.71      4.58 o
  -9   3   1       34.77       22.66      3.55 o
  -8   3   1      117.04      128.34      4.83 o
  -7   3   1       29.79       38.49      3.00 o
  -6   3   1      136.79      129.43      3.57 o
  -5   3   1       18.27        8.26      2.28 o
  -4   3   1      874.96      898.18      8.41 o
  -3   3   1      941.30      940.47      7.97 o
  -2   3   1      108.11      116.46      2.58 o
  -1   3   1     1555.43     1394.76     11.10 o
   0   3   1     1473.64     1483.84      9.02 o
   1   3   1       10.47        9.34      1.42 o
   2   3   1      287.82      302.90      3.73 o
   3   3   1     1271.19     1137.31      8.90 o
   4   3   1     4635.07     4865.83     28.74 o
   5   3   1      303.38      294.55      4.45 o
   6   3   1      280.36      305.44      4.45 o
   7   3   1      572.68      549.50      6.69 o
   8   3   1        6.63        7.42      3.50 o
   9   3   1        1.69        4.98      2.98 o
  10   3   1       25.99       29.48      3.89 o
  11   3   1       78.98       81.67      5.29 o
  12   3   1      146.64      155.25      5.81 o
  13   3   1        2.37        2.94      4.42 o
  14   3   1        4.00        2.49      4.44 o
  15   3   1        3.74        9.28      5.24 o
  16   3   1        2.67        6.26      5.05 o
 -16   4   1        0.75        0.04      4.90 o
 -15   4   1        2.23       -3.72      5.86 o
 -14   4   1       11.50       20.05      6.98 o
 -13   4   1        0.52        0.53      4.24 o
 -12   4   1        5.53        2.69      4.03 o
 -11   4   1       27.94       21.26      5.12 o
 -10   4   1       13.24       20.13      5.05 o
  -9   4   1        7.14        5.19      3.45 o
  -8   4   1      451.99      430.59      8.30 o
  -7   4   1        7.64        6.42      2.67 o
  -6   4   1       12.10       18.14      2.83 o
  -5   4   1      405.71      414.59      5.54 o
  -4   4   1       16.07       16.92      2.56 o
  -3   4   1      518.47      547.55      8.05 o
  -2   4   1     1492.21     1514.75     12.80 o
  -1   4   1       80.08       93.16      2.81 o
   0   4   1     1169.69     1257.25      9.16 o
   1   4   1      186.02      174.64      3.00 o
   2   4   1        3.64        4.96      1.74 o
   3   4   1        9.44        6.04      1.93 o
   4   4   1       54.55       56.50      2.48 o
   5   4   1        2.97        2.26      1.94 o
   6   4   1      149.75      155.75      3.71 o
   7   4   1        4.83       11.31      2.57 o
   8   4   1        7.18       10.23      2.76 o
   9   4   1      146.15      154.80      5.23 o
  10   4   1      352.13      336.19     11.78 o
  11   4   1       14.74       17.46      4.59 o
  12   4   1       31.69       26.63      4.77 o
  13   4   1        0.11        3.56      4.47 o
  14   4   1        0.88        2.44      4.92 o
  15   4   1       15.18        9.26      4.84 o
  16   4   1        0.45        1.72      4.71 o
 -15   5   1        0.40       10.28      8.16 o
 -14   5   1        9.14       26.63      8.95 o
 -13   5   1        0.00        2.32      4.96 o
 -12   5   1        6.07        6.82      5.63 o
 -11   5   1       85.02       90.68      5.45 o
 -10   5   1      186.58      175.97      6.16 o
  -9   5   1       14.78        9.51      4.19 o
  -8   5   1      240.51      257.89      5.93 o
  -7   5   1        1.09        0.38      2.73 o
  -6   5   1      169.24      166.13      4.35 o
  -5   5   1       20.50       22.08      2.69 o
  -4   5   1      174.74      145.06      4.22 o
  -3   5   1      889.53      912.27      9.24 o
  -2   5   1      517.98      525.41      5.70 o
  -1   5   1       95.86       85.22      2.39 o
   0   5   1      442.63      442.38      4.99 o
   1   5   1      363.15      375.37      4.19 o
   2   5   1       55.26       48.18      2.57 o
   3   5   1       24.89       24.54      2.37 o
   4   5   1      942.50      998.53      9.10 o
   5   5   1      260.56      279.62      5.32 o
   6   5   1       16.66       18.05      3.43 o
   7   5   1      345.77      325.08      5.67 o
   8   5   1       29.48       26.66      3.28 o
   9   5   1        1.42        0.33      3.06 o
  10   5   1       93.23       94.92      5.08 o
  11   5   1       44.93       40.24      4.96 o
  12   5   1        0.30        5.39      4.69 o
  13   5   1        0.27        5.03      4.45 o
  14   5   1        3.57        2.63      4.58 o
  15   5   1        8.43       12.29      5.63 o
 -15   6   1        5.88       20.90      7.01 o
 -14   6   1        0.73        1.66      6.38 o
 -13   6   1        0.73        6.39      5.71 o
 -12   6   1        4.70       13.67      4.67 o
 -11   6   1        1.48        2.44      3.86 o
 -10   6   1        6.27        7.62      4.51 o
  -9   6   1       76.57       88.48      6.42 o
  -8   6   1      305.37      302.23      6.63 o
  -7   6   1       39.96       40.36      4.53 o
  -6   6   1        6.57        5.79      3.07 o
  -5   6   1      256.15      247.11      5.42 o
  -4   6   1      183.58      191.86      4.39 o
  -3   6   1       49.76       46.78      3.02 o
  -2   6   1      114.68      118.94      3.78 o
  -1   6   1      233.61      224.08      3.00 o
   0   6   1       24.15       29.92      2.14 o
   1   6   1        0.03        0.09      1.40 o
   2   6   1       17.05       14.11      1.91 o
   3   6   1        6.86        5.76      1.72 o
   4   6   1        1.56        1.89      2.24 o
   5   6   1       45.62       47.37      3.30 o
   6   6   1      105.39      117.15      4.93 o
   7   6   1      147.79      138.94      4.54 o
   8   6   1      255.08      236.15      7.92 o
   9   6   1        0.00       -2.09      3.52 o
  10   6   1      119.00      123.47      6.18 o
  11   6   1       35.69       43.66      4.45 o
  12   6   1        0.27        3.97      4.08 o
  13   6   1        5.48       14.04      5.19 o
  14   6   1        2.18        1.03      6.32 o
  15   6   1        4.10        7.74      4.97 o
 -14   7   1        7.05       19.69      6.46 o
 -13   7   1        0.01        9.66      5.12 o
 -12   7   1        0.29       10.79      6.74 o
 -11   7   1        6.15        9.75      5.91 o
 -10   7   1       52.07       52.27      5.63 o
  -9   7   1       75.03       84.13      6.87 o
  -8   7   1        5.23        8.31      4.19 o
  -7   7   1      114.10      112.98      5.38 o
  -6   7   1      397.73      386.78      7.05 o
  -5   7   1      175.76      200.61      5.49 o
  -4   7   1        0.87        1.82      2.14 o
  -3   7   1        7.18        4.97      2.24 o
  -2   7   1       24.87       32.00      2.49 o
  -1   7   1        7.83        8.33      1.93 o
   0   7   1      409.86      391.58      5.84 o
   1   7   1      109.12      113.25      3.40 o
   2   7   1      189.14      184.18      3.48 o
   3   7   1       73.94       75.09      3.28 o
   4   7   1       25.93       21.20      2.16 o
   5   7   1        6.24        7.92      3.28 o
   6   7   1       84.57       83.31      4.40 o
   7   7   1        5.32       11.62      3.49 o
   8   7   1       60.31       71.88      5.04 o
   9   7   1       15.69        9.29      5.01 o
  10   7   1        1.79        3.10      4.34 o
  11   7   1        0.08        4.41      5.44 o
  12   7   1        8.67       16.59      5.03 o
  13   7   1        0.03        4.94      5.19 o
  14   7   1        0.42        2.02      4.96 o
 -13   8   1        0.30       -1.70      5.77 o
 -12   8   1        1.92        5.96      5.77 o
 -11   8   1        4.00        3.61      4.79 o
 -10   8   1       10.44        7.11      4.50 o
  -9   8   1        3.75        4.00      4.08 o
  -8   8   1       29.50       34.31      4.94 o
  -7   8   1       67.44       72.55      4.85 o
  -6   8   1       85.46       78.18      5.11 o
  -5   8   1      132.95      139.44      5.68 o
  -4   8   1      236.94      228.12      4.99 o
  -3   8   1       37.78       38.67      3.04 o
  -2   8   1        4.25        2.49      2.17 o
  -1   8   1       10.36       15.25      3.25 o
   0   8   1       38.87       34.23      3.89 o
   1   8   1      628.46      629.64     10.02 o
   2   8   1      279.35      278.43      4.57 o
   3   8   1      101.23      100.39      2.91 o
   4   8   1        4.63        0.02      1.84 o
   5   8   1       24.74       33.96      2.41 o
   6   8   1        5.25        1.42      2.10 o
   7   8   1       27.66       22.23      4.26 o
   8   8   1       59.86       51.88     10.06 o
   9   8   1        4.92        1.25      3.87 o
  10   8   1        1.44        0.74      4.35 o
  11   8   1        0.00        0.29      4.49 o
  12   8   1        7.32       -1.91      4.49 o
  13   8   1        0.01       -0.17      5.75 o
 -12   9   1        8.48       14.48      6.95 o
 -11   9   1        2.73        6.50      5.32 o
 -10   9   1        0.21        1.73      4.79 o
  -9   9   1        0.32        1.22      3.93 o
  -8   9   1        6.36        7.73      5.58 o
  -7   9   1       37.93       24.24      4.63 o
  -6   9   1        9.03        9.89      2.88 o
  -5   9   1       39.58       30.77      3.59 o
  -4   9   1       29.28       33.63      3.84 o
  -3   9   1       20.31       16.85      2.80 o
  -2   9   1       18.49       12.77      3.40 o
  -1   9   1        0.28        1.91      3.60 o
   0   9   1      209.64      213.84      5.90 o
   1   9   1       82.10       92.11      3.85 o
   2   9   1       20.40       18.03      3.01 o
   3   9   1        1.29        0.46      1.83 o
   4   9   1        1.55        4.53      2.73 o
   5   9   1      107.07      103.94      3.81 o
   6   9   1       19.67       26.01      5.19 o
   7   9   1       18.51       11.41      2.53 o
   8   9   1        2.73        4.65      5.01 o
   9   9   1        3.44        5.31      4.63 o
  10   9   1        0.01       -1.29      4.01 o
  11   9   1        3.50        9.59      5.26 o
  12   9   1        0.08        5.46      6.03 o
 -10  10   1        8.89       10.93      5.58 o
  -9  10   1       29.82       38.40      5.40 o
  -8  10   1        9.65       13.54      3.44 o
  -7  10   1        0.14       -0.50      2.62 o
  -6  10   1        0.03        0.38      2.53 o
  -5  10   1        0.21        0.50      2.41 o
  -4  10   1        0.59        1.38      2.50 o
  -3  10   1        0.01        0.20      3.40 o
  -2  10   1        0.88        0.74      3.59 o
  -1  10   1       43.80       53.97      5.31 o
   0  10   1        7.87       11.90      4.62 o
   1  10   1       46.31       48.80      3.72 o
   2  10   1       53.70       50.66      2.87 o
   3  10   1        3.84       -0.01      2.00 o
   4  10   1       10.95        6.91      2.92 o
   5  10   1        0.01       -0.71      4.29 o
   6  10   1        2.00        4.99      4.11 o
   7  10   1        3.59        2.05      3.56 o
   8  10   1        2.39        2.93      5.52 o
   9  10   1        0.68        3.07      4.31 o
  10  10   1        0.00        3.41      4.91 o
  -8  11   1        3.87        3.79      4.48 o
  -7  11   1        1.67        6.41      4.75 o
  -6  11   1        7.59        7.01      4.39 o
  -5  11   1        7.11       16.87      6.09 o
  -4  11   1        4.92       10.27      6.12 o
  -3  11   1        0.74        2.13      3.12 o
  -2  11   1        0.67       -0.76      3.20 o
  -1  11   1        0.17       -2.20      3.04 o
   0  11   1        0.89        3.13      3.46 o
   1  11   1        0.21       -0.99      2.83 o
   2  11   1        4.67       10.80      5.77 o
   3  11   1        1.63        9.47      5.76 o
   4  11   1        4.27        5.87      5.22 o
   5  11   1        1.15       -4.18      5.27 o
   6  11   1        1.97        2.01      4.34 o
   7  11   1        4.09        1.93      4.52 o
   8  11   1        0.62        4.53      4.45 o
  -5  12   1        0.18        0.61      6.04 o
  -4  12   1        0.43       10.76      5.93 o
  -3  12   1        3.28        9.36     10.57 o
  -2  12   1        0.76       -0.69      7.57 o
  -1  12   1        0.64       -0.95      4.75 o
   0  12   1        0.35       12.48      6.49 o
   1  12   1        0.14        3.20      4.75 o
   2  12   1        7.92       20.48      4.98 o
   3  12   1        0.00       10.82      5.81 o
   4  12   1        0.18        0.16      6.84 o
   5  12   1        6.62       21.32      7.62 o
 -17   0   2        1.78       -2.45      8.34 o
 -16   0   2       17.30       11.64     11.73 o
 -15   0   2       16.62        6.37      8.56 o
 -14   0   2      179.40      154.34     10.88 o
 -13   0   2       49.52       49.14     10.12 o
 -12   0   2      182.61      176.24     11.72 o
 -11   0   2      322.76      326.03     24.94 o
 -10   0   2       59.67       88.78      8.81 o
  -9   0   2       90.43       75.46      6.35 o
  -8   0   2        0.42        4.61      5.37 o
  -7   0   2      691.57      791.87     15.05 o
  -6   0   2      611.74      676.98     12.63 o
  -5   0   2      534.00      528.49      9.37 o
  -4   0   2      460.05      432.04     11.46 o
  -3   0   2        1.30       10.78      3.49 o
  -2   0   2        1.07       19.33      4.94 o
  -1   0   2        1.94       34.87      2.31 o
   1   0   2      495.95      397.92      5.08 o
   2   0   2       87.14       60.28      1.96 o
   3   0   2      109.12       94.09      2.70 o
   4   0   2      606.28      546.22      6.57 o
   5   0   2     3374.21     3418.21     28.96 o
   6   0   2       67.72       53.68      4.35 o
   7   0   2        4.53        5.24      2.85 o
   8   0   2      134.06      164.65      5.01 o
   9   0   2      510.74      504.05      8.56 o
  10   0   2        4.95        7.68      5.28 o
  11   0   2        1.57       -1.39      5.56 o
  12   0   2      237.59      251.51      8.91 o
  13   0   2      276.92      265.28     10.44 o
  14   0   2       73.06       63.91     19.46 o
  15   0   2        0.09        2.57      6.54 o
  16   0   2        2.00        3.67      6.97 o
  17   0   2        0.65        0.52      6.55 o
 -17   1   2        0.06        3.29      5.98 o
 -16   1   2        7.40       13.57      6.45 o
 -15   1   2        9.35        9.33      6.71 o
 -14   1   2       11.60       14.01      5.97 o
 -13   1   2        6.82       13.54      5.77 o
 -12   1   2      108.31       91.05      7.28 o
 -11   1   2       37.41       48.42      5.09 o
 -10   1   2      121.93      138.72      5.97 o
  -9   1   2        1.56        4.56      3.86 o
  -8   1   2      189.26      181.08      5.11 o
  -7   1   2      297.82      289.56      5.86 o
  -6   1   2      670.78      691.12      8.96 o
  -5   1   2     2613.71     2447.70     20.22 o
  -4   1   2     1047.51      979.35     17.84 o
  -3   1   2      222.87      223.43      3.98 o
  -2   1   2       49.09       37.90      2.30 o
  -1   1   2        6.71       13.80      1.48 o
   0   1   2       46.01       40.41      0.98 o
   1   1   2       28.71       19.67      1.13 o
   2   1   2     1024.20      969.83      7.56 o
   3   1   2     1256.83     1087.37      6.68 o
   4   1   2     1694.90     1530.55      9.28 o
   5   1   2       58.98       62.54      2.45 o
   6   1   2      667.94      640.53      6.33 o
   7   1   2     2143.48     2159.85     16.57 o
   8   1   2        4.39        2.24      2.39 o
   9   1   2       87.56       71.78      3.34 o
  10   1   2      141.24      138.54      4.41 o
  11   1   2      349.95      332.90      6.52 o
  12   1   2        6.77       15.32      3.65 o
  13   1   2       11.56       10.16      4.33 o
  14   1   2       13.65       14.74      4.94 o
  15   1   2        5.85        8.04      4.62 o
  16   1   2        5.90        8.73      5.14 o
  17   1   2        0.41        4.38      5.49 o
 -17   2   2        3.36        8.77      7.54 o
 -16   2   2        0.85       -0.20      5.59 o
 -15   2   2        0.01        0.76      5.00 o
 -14   2   2        0.11       -2.78      5.22 o
 -13   2   2       33.78       30.88      7.91 o
 -12   2   2        1.36        2.07      5.35 o
 -11   2   2        2.71        0.20      3.84 o
 -10   2   2       17.58       22.12      4.47 o
  -9   2   2       49.80       51.19      4.77 o
  -8   2   2      273.21      293.95      7.13 o
  -7   2   2      428.82      418.80      6.40 o
  -6   2   2      540.24      490.10      7.01 o
  -5   2   2     1721.48     1707.57     14.89 o
  -4   2   2       17.64       22.30      2.63 o
  -3   2   2      227.42      193.31      3.81 o
  -2   2   2      283.90      292.75      4.31 o
  -1   2   2      174.30      166.05      2.97 o
   0   2   2      121.44      111.09      2.85 o
   1   2   2       48.73       40.68      1.15 o
   2   2   2       25.45       27.99      1.19 o
   3   2   2      943.81      837.96      7.29 o
   4   2   2      265.52      284.60      3.64 o
   5   2   2       96.64       98.59      3.53 o
   6   2   2      552.66      530.35      5.98 o
   7   2   2      196.37      215.67      4.09 o
   8   2   2       41.53       39.58      2.93 o
   9   2   2       54.23       48.57      3.67 o
  10   2   2        0.15       -0.62      2.81 o
  11   2   2       13.81       14.50      3.74 o
  12   2   2       10.14       10.80      3.80 o
  13   2   2       13.22       14.68      3.97 o
  14   2   2        2.53        2.96      4.34 o
  15   2   2        2.38       -0.45      3.87 o
  16   2   2        0.01        0.45      5.80 o
 -16   3   2        1.17        4.94      6.99 o
 -15   3   2       44.54       28.76      9.48 o
 -14   3   2        6.51        2.78      4.92 o
 -13   3   2       17.27       16.41      4.98 o
 -12   3   2       44.94       40.69      5.29 o
 -11   3   2       71.88       70.70      6.12 o
 -10   3   2      225.53      214.74      7.08 o
  -9   3   2       68.98       59.51      5.61 o
  -8   3   2      196.15      192.06      5.55 o
  -7   3   2      277.48      267.52      5.86 o
  -6   3   2      142.35      186.49      4.43 o
  -5   3   2      141.63      154.70      4.17 o
  -4   3   2       69.71       79.19      3.25 o
  -3   3   2      460.48      429.34      5.80 o
  -2   3   2      311.08      249.12      7.72 o
  -1   3   2     1014.03      934.27      7.87 o
   0   3   2      219.72      208.93      3.62 o
   1   3   2       16.05        8.13      2.11 o
   2   3   2      400.29      412.97      4.34 o
   3   3   2     1620.91     1480.61     10.97 o
   4   3   2      373.92      361.22      4.44 o
   5   3   2      341.22      304.25      3.80 o
   6   3   2        0.07        3.47      2.31 o
   7   3   2      166.64      200.83      4.45 o
   8   3   2       32.98       37.26      3.50 o
   9   3   2      223.03      223.00      5.13 o
  10   3   2      176.67      150.48      5.14 o
  11   3   2       33.99       32.15      4.27 o
  12   3   2       25.16       25.50      4.21 o
  13   3   2       76.49       86.75      5.45 o
  14   3   2        0.77       -3.89      3.98 o
  15   3   2        0.80        3.37      4.86 o
  16   3   2       37.00       45.21      6.70 o
 -16   4   2       14.00       17.01      7.95 o
 -15   4   2        5.70        9.82      5.64 o
 -14   4   2       13.50       11.43      5.74 o
 -13   4   2        3.75        5.69      5.08 o
 -12   4   2       26.51       28.37      5.95 o
 -11   4   2       59.09       63.67      5.36 o
 -10   4   2      150.83      159.07      5.96 o
  -9   4   2      302.90      280.21      6.16 o
  -8   4   2      400.22      386.49      6.69 o
  -7   4   2       61.46       74.49      4.03 o
  -6   4   2       90.85       95.19      3.62 o
  -5   4   2       27.94       30.56      3.01 o
  -4   4   2       33.79       34.21      2.77 o
  -3   4   2      693.65      728.75      6.75 o
  -2   4   2      704.77      667.67      7.46 o
  -1   4   2      520.14      465.47      4.71 o
   0   4   2     1446.81     1396.94     10.00 o
   1   4   2     1160.77     1034.59      7.70 o
   2   4   2      412.46      413.99      4.56 o
   3   4   2       51.98       48.57      2.86 o
   4   4   2     1070.42     1038.92      8.85 o
   5   4   2      680.19      723.70      7.42 o
   6   4   2     1035.88     1006.44     10.06 o
   7   4   2       13.93       20.21      2.52 o
   8   4   2       48.97       51.80      4.00 o
   9   4   2       44.15       49.57      5.09 o
  10   4   2      742.31      776.20     11.84 o
  11   4   2       53.50       67.69      5.19 o
  12   4   2        0.19       -0.13      3.22 o
  13   4   2        2.97        5.03      3.94 o
  14   4   2        0.43        2.59      3.81 o
  15   4   2        0.89        5.07      4.97 o
  16   4   2        0.31        1.83      4.63 o
 -15   5   2        3.72       12.30      7.17 o
 -14   5   2       14.44       32.59      7.46 o
 -13   5   2        0.05       -1.43      5.88 o
 -12   5   2        0.88        5.65      4.23 o
 -11   5   2        0.46        1.31      3.74 o
 -10   5   2      127.03      123.58      5.84 o
  -9   5   2      565.14      561.59     10.66 o
  -8   5   2      178.68      159.13      5.52 o
  -7   5   2        0.50        4.15      3.02 o
  -6   5   2       74.51       79.95      3.67 o
  -5   5   2      132.62      121.45      4.06 o
  -4   5   2        0.07        1.93      2.62 o
  -3   5   2      298.36      300.97      5.54 o
  -2   5   2      154.44      133.70      3.27 o
  -1   5   2     3052.17     2958.02     19.76 o
   0   5   2      586.33      593.07      9.65 o
   1   5   2        0.35        1.04      1.34 o
   2   5   2       10.64        8.82      1.09 o
   3   5   2      375.64      360.19      5.77 o
   4   5   2      153.78      170.80      3.87 o
   5   5   2        0.01        1.95      2.21 o
   6   5   2       18.21       13.80      2.93 o
   7   5   2      179.43      172.58      5.50 o
   8   5   2      167.07      157.30      4.91 o
   9   5   2      514.14      519.14      7.73 o
  10   5   2        0.05       -1.91      3.29 o
  11   5   2       13.26       12.30      5.30 o
  12   5   2        0.45        1.04      3.54 o
  13   5   2        5.17        9.55      3.80 o
  14   5   2       13.84       21.56      5.96 o
  15   5   2        7.56       12.10      4.89 o
 -15   6   2       17.37       28.87      6.54 o
 -14   6   2        0.09       20.09      9.74 o
 -13   6   2        0.86        1.27      4.55 o
 -12   6   2       30.93       41.13      5.90 o
 -11   6   2        1.76       -2.95      4.23 o
 -10   6   2       18.60       29.61      4.80 o
  -9   6   2      188.83      185.00      9.20 o
  -8   6   2       63.95       69.91      5.87 o
  -7   6   2       79.66       83.35      4.67 o
  -6   6   2        7.65       10.85      3.44 o
  -5   6   2        0.01       -0.31      3.24 o
  -4   6   2       48.53       44.76      3.28 o
  -3   6   2       42.38       48.46      3.41 o
  -2   6   2       19.77       18.71      2.09 o
  -1   6   2       12.79       14.76      2.44 o
   0   6   2      196.04      200.58      5.07 o
   1   6   2       86.45       89.28      2.73 o
   2   6   2       60.31       63.02      1.70 o
   3   6   2       30.43       35.99      2.02 o
   4   6   2       63.75       66.48      2.79 o
   5   6   2       14.73       13.40      2.68 o
   6   6   2        4.36        6.81      3.04 o
   7   6   2        5.65        5.24      3.86 o
   8   6   2        0.40        1.78      3.20 o
   9   6   2       24.44       40.47      7.27 o
  10   6   2      226.51      229.92      6.98 o
  11   6   2        0.29       -1.84      3.84 o
  12   6   2        0.57       -1.16      4.59 o
  13   6   2        5.00        5.20      4.26 o
  14   6   2        0.43        1.03      4.07 o
  15   6   2       15.20       23.04      6.42 o
 -14   7   2        1.36        6.09      5.96 o
 -13   7   2        0.46        6.21      5.28 o
 -12   7   2        0.42        4.69      4.54 o
 -11   7   2        2.36        5.68      4.92 o
 -10   7   2        3.89        5.84      3.92 o
  -9   7   2        3.19        3.40      4.01 o
  -8   7   2        3.52        5.17      4.50 o
  -7   7   2        0.00        1.87      3.77 o
  -6   7   2       46.24       46.97      4.48 o
  -5   7   2       33.34       23.06      3.47 o
  -4   7   2       23.97       18.64      3.29 o
  -3   7   2      222.72      223.55      4.30 o
  -2   7   2      117.55      108.12      3.12 o
  -1   7   2      190.48      176.67      3.71 o
   0   7   2      123.52      132.65      4.24 o
   1   7   2      259.15      271.57      5.83 o
   2   7   2      153.93      145.12      3.64 o
   3   7   2       92.41       78.11      2.44 o
   4   7   2       60.41       65.20      3.23 o
   5   7   2       47.00       38.41      2.09 o
   6   7   2       10.64       12.56      3.51 o
   7   7   2       16.27       11.73      3.45 o
   8   7   2        0.00       -1.82      3.52 o
   9   7   2       32.69       38.15      4.35 o
  10   7   2        7.14       10.61      4.56 o
  11   7   2        0.78        7.77      4.54 o
  12   7   2        2.36       -1.38      3.64 o
  13   7   2        3.87       10.82      4.23 o
  14   7   2        2.22        4.59      4.54 o
 -13   8   2        1.30        6.88      5.79 o
 -12   8   2        1.62       10.82      6.65 o
 -11   8   2       12.38       15.81      5.34 o
 -10   8   2        4.01        9.72      4.88 o
  -9   8   2        2.43        3.30      4.42 o
  -8   8   2        1.01        3.62      3.77 o
  -7   8   2       22.07       23.36      4.57 o
  -6   8   2       39.52       42.15      5.51 o
  -5   8   2       25.05       17.99      3.34 o
  -4   8   2        1.48       -2.26      2.58 o
  -3   8   2        3.40        1.89      2.24 o
  -2   8   2      154.60      142.69      4.14 o
  -1   8   2      109.86      109.89      4.78 o
   0   8   2      431.31      430.17      7.23 o
   1   8   2      272.88      270.15     10.78 o
   2   8   2      165.58      155.69      5.91 o
   3   8   2        6.23        5.98      1.81 o
   4   8   2        0.40        0.84      1.52 o
   5   8   2      115.86       96.28      3.01 o
   6   8   2       14.79       14.55      3.12 o
   7   8   2        2.51        2.02      3.20 o
   8   8   2        4.67        3.71      3.89 o
   9   8   2        5.99        4.54      4.86 o
  10   8   2        9.96        9.54      6.71 o
  11   8   2        1.43       -2.25      3.24 o
  12   8   2        4.35        4.63      3.50 o
  13   8   2        0.35        2.36      6.16 o
 -12   9   2        2.82        8.34      5.87 o
 -11   9   2        0.53        3.46      5.29 o
 -10   9   2        6.54       14.94      7.03 o
  -9   9   2       16.30       11.35      4.99 o
  -8   9   2        0.01       -0.17      4.25 o
  -7   9   2       11.49        8.78      5.37 o
  -6   9   2        0.54       -0.15      3.18 o
  -5   9   2       40.90       45.99      3.67 o
  -4   9   2       20.22       14.76      2.76 o
  -3   9   2        2.22        2.21      2.51 o
  -2   9   2       83.88       75.44      4.38 o
  -1   9   2      212.85      211.53      6.23 o
   0   9   2       20.36       20.91      4.42 o
   1   9   2       51.44       62.39      4.42 o
   2   9   2       12.88        6.56      3.88 o
   3   9   2       80.85       79.67      5.02 o
   4   9   2        7.63        4.55      1.47 o
   5   9   2        5.77        1.00      1.63 o
   6   9   2       15.29        7.83      2.12 o
   7   9   2        9.64        7.07      3.11 o
   8   9   2       10.96        6.32      4.30 o
   9   9   2        6.84        3.83      4.93 o
  10   9   2        0.00        2.89      4.25 o
  11   9   2        5.37       12.17      8.11 o
  12   9   2        0.64       -2.28      6.32 o
 -10  10   2        2.07        9.29      6.29 o
  -9  10   2        0.00        7.84      5.23 o
  -8  10   2        5.23        5.91      4.48 o
  -7  10   2        0.78        4.50      3.18 o
  -6  10   2        0.30       -2.62      3.13 o
  -5  10   2       12.97        9.98      3.33 o
  -4  10   2        2.28        5.16      3.14 o
  -3  10   2        0.34        2.74      4.38 o
  -2  10   2        0.39        0.08      3.47 o
  -1  10   2        0.17        0.50      3.48 o
   0  10   2        0.36        2.94      3.79 o
   1  10   2        1.69       -0.46      3.10 o
   2  10   2       17.42       18.47      4.22 o
   3  10   2        1.67        1.16      3.50 o
   4  10   2       32.69       26.59     11.41 o
   5  10   2       18.90        6.35      4.62 o
   6  10   2        0.25        1.43      4.19 o
   7  10   2        4.10        2.54      4.02 o
   8  10   2        0.87       -0.11      3.28 o
   9  10   2        4.01        3.06      3.84 o
  10  10   2        0.10        5.85      5.44 o
  -8  11   2        3.91       11.26      5.80 o
  -7  11   2        0.03        2.83      4.39 o
  -6  11   2        1.14        7.60      6.23 o
  -5  11   2        8.81        4.95      3.18 o
  -4  11   2       33.23       43.12      5.90 o
  -3  11   2        0.12       -2.66      3.28 o
  -2  11   2        2.17        4.70      3.39 o
  -1  11   2        3.03        4.47      4.40 o
   0  11   2       11.50        8.37      3.74 o
   1  11   2        3.14        6.95      3.35 o
   2  11   2        8.94        7.02      3.46 o
   3  11   2        2.37       -1.63      3.96 o
   4  11   2        6.74        5.17      5.59 o
   5  11   2        5.72        4.28      6.83 o
   6  11   2       21.47       13.00      7.59 o
   7  11   2        5.23        5.33      5.14 o
   8  11   2        1.26        4.66      4.82 o
  -5  12   2        0.51        9.45      7.78 o
  -4  12   2        0.15        5.87      5.72 o
  -3  12   2        7.05        3.67      5.31 o
  -2  12   2        4.22       23.62      6.68 o
  -1  12   2       15.99       20.16      9.44 o
   0  12   2       19.16       28.09      5.77 o
   1  12   2        3.51        4.86      3.93 o
   2  12   2       19.16       31.88      6.49 o
   3  12   2        0.39       10.69      5.13 o
   4  12   2        4.98        1.96      6.53 o
   5  12   2        0.70        2.69      5.97 o
 -17   1   3        0.26        6.73      6.46 o
 -16   1   3        2.69        4.91      7.21 o
 -15   1   3        5.36       11.58      8.78 o
 -14   1   3       11.25        7.91      5.90 o
 -13   1   3       12.59        8.50      5.94 o
 -12   1   3        3.24        1.92      4.71 o
 -11   1   3        4.27        2.05      4.50 o
 -10   1   3       30.50       32.87      4.64 o
  -9   1   3        2.81        3.15      3.65 o
  -8   1   3       74.32       72.60      6.81 o
  -7   1   3       75.71       79.27      4.23 o
  -6   1   3       96.58       90.16      3.87 o
  -5   1   3      149.63      158.63      4.40 o
  -4   1   3      157.16      148.14      4.42 o
  -3   1   3      920.89      890.74      8.37 o
  -2   1   3     2192.29     2089.41     19.39 o
  -1   1   3     2369.17     2303.15     16.04 o
   0   1   3     1518.64     1441.48     10.19 o
   1   1   3     2975.41     2837.21     33.60 o
   2   1   3       58.72       57.78      1.27 o
   3   1   3      104.42      105.79      1.91 o
   4   1   3        3.65        4.22      1.45 o
   5   1   3       44.23       43.24      2.02 o
   6   1   3        7.27        3.62      2.15 o
   7   1   3      889.58      980.64      8.72 o
   8   1   3      176.63      171.11      3.67 o
   9   1   3      175.81      180.69      4.32 o
  10   1   3       30.35       33.08      3.36 o
  11   1   3      108.17      117.20      4.80 o
  12   1   3       12.51       10.09      4.29 o
  13   1   3        4.58        3.87      3.94 o
  14   1   3       31.89       28.42      5.89 o
  15   1   3        0.03        4.53      4.97 o
  16   1   3        0.44        3.93      4.51 o
 -16   2   3        2.49        4.29      5.87 o
 -15   2   3        4.90        7.51      6.98 o
 -14   2   3        1.08       -2.45      5.79 o
 -13   2   3        3.64        3.09      6.21 o
 -12   2   3       24.76       22.99      5.32 o
 -11   2   3      112.41      125.64      6.21 o
 -10   2   3       32.41       37.53      4.92 o
  -9   2   3       82.84       71.67      5.16 o
  -8   2   3        0.00        2.48      3.48 o
  -7   2   3       43.84       40.81      3.65 o
  -6   2   3        2.15        4.45      3.01 o
  -5   2   3      223.16      215.66      4.48 o
  -4   2   3        8.52       10.88      2.72 o
  -3   2   3        0.01        2.14      2.38 o
  -2   2   3     1444.79     1405.24     12.04 o
  -1   2   3     4563.85     4552.74     61.71 o
   0   2   3      370.21      367.60      4.45 o
   1   2   3      455.66      433.31      4.99 o
   2   2   3      175.13      212.67      2.27 o
   3   2   3     1596.48     1498.23     11.71 o
   4   2   3       98.32      105.50      2.04 o
   5   2   3     1583.63     1528.52      9.84 o
   6   2   3       46.43       58.67      2.35 o
   7   2   3      344.85      346.84      4.67 o
   8   2   3       11.55        6.51      2.58 o
   9   2   3       42.19       49.74      3.63 o
  10   2   3        0.03       -0.98      2.77 o
  11   2   3      565.05      566.92      7.79 o
  12   2   3        9.41        8.37      3.65 o
  13   2   3       17.24       12.31      4.56 o
  14   2   3        0.65       -3.61      4.41 o
  15   2   3        3.03        1.28      4.02 o
  16   2   3        4.36        5.44      4.61 o
 -16   3   3        1.57        3.02      6.49 o
 -15   3   3        0.14       -2.93      5.96 o
 -14   3   3       11.03       16.27      5.84 o
 -13   3   3        0.09       10.89      5.87 o
 -12   3   3       11.47       11.13      5.16 o
 -11   3   3      152.59      144.83      7.78 o
 -10   3   3      254.96      233.53      7.68 o
  -9   3   3      284.51      266.56     11.22 o
  -8   3   3      105.44      119.94      4.83 o
  -7   3   3       35.49       32.89      4.31 o
  -6   3   3      933.62      875.33      9.77 o
  -5   3   3      495.51      537.77      7.63 o
  -4   3   3      246.73      200.46      4.20 o
  -3   3   3      835.93      856.26      8.78 o
  -2   3   3      851.21      772.90      7.51 o
  -1   3   3     1792.01     1796.59     13.82 o
   0   3   3      689.61      589.28      6.07 o
   1   3   3        1.69        0.20      1.76 o
   2   3   3      938.26      858.26      6.92 o
   3   3   3       83.34       74.60      1.47 o
   4   3   3       25.55       35.42      1.54 o
   5   3   3      107.05      113.88      2.43 o
   6   3   3        4.54        8.61      1.69 o
   7   3   3       91.57       97.74      3.05 o
   8   3   3       23.31       24.36      2.56 o
   9   3   3        4.60        7.12      2.51 o
  10   3   3      171.79      176.81      4.64 o
  11   3   3       17.81       21.02      3.85 o
  12   3   3        0.48        2.44      3.26 o
  13   3   3        0.49       -1.05      3.54 o
  14   3   3       32.76       30.26      6.57 o
  15   3   3        5.76        5.00      5.01 o
  16   3   3       11.29        9.53      5.83 o
 -16   4   3        4.45        8.04      6.34 o
 -15   4   3        2.90        7.04      6.53 o
 -14   4   3       20.91        4.49      6.13 o
 -13   4   3        2.36        7.41      5.77 o
 -12   4   3        3.81        0.75      4.00 o
 -11   4   3       19.77       24.39      4.90 o
 -10   4   3       18.49       21.77      4.41 o
  -9   4   3      223.66      195.88      6.44 o
  -8   4   3        0.07       -0.27      3.08 o
  -7   4   3        0.67        0.32      3.37 o
  -6   4   3       47.98       46.31      3.65 o
  -5   4   3      401.30      429.80      6.27 o
  -4   4   3      783.00      826.16      8.97 o
  -3   4   3        3.90        2.38      2.02 o
  -2   4   3       88.17       90.68      3.53 o
  -1   4   3        4.31        3.24      1.42 o
   0   4   3      179.25      169.54      2.43 o
   1   4   3     1053.78     1103.43     11.09 o
   2   4   3      364.45      357.60      4.80 o
   3   4   3      724.73      748.07      5.68 o
   4   4   3        3.29       14.32      1.88 o
   5   4   3       12.03        4.85      1.67 o
   6   4   3      153.47      152.81      4.14 o
   7   4   3       32.24       37.50      2.76 o
   8   4   3       99.09      126.09      3.89 o
   9   4   3       39.26       50.69      2.97 o
  10   4   3       10.98        9.43      3.40 o
  11   4   3       22.52       32.18      4.04 o
  12   4   3       31.69       32.29      4.51 o
  13   4   3        0.00        1.53      3.73 o
  14   4   3        2.22        2.11      4.03 o
  15   4   3        4.50        4.75      4.89 o
  16   4   3        1.57        2.88      4.68 o
 -15   5   3        0.64        7.31      6.55 o
 -14   5   3        2.79       -0.54      5.66 o
 -13   5   3        8.61        5.89      4.99 o
 -12   5   3       15.84       19.02      7.97 o
 -11   5   3       24.27       20.78      4.82 o
 -10   5   3       92.22       94.61      6.47 o
  -9   5   3      470.73      444.68      8.44 o
  -8   5   3       63.85       69.85      4.33 o
  -7   5   3       10.19        4.54      3.16 o
  -6   5   3       64.32       64.88      4.47 o
  -5   5   3        5.61        1.42      2.30 o
  -4   5   3        0.00        0.56      2.02 o
  -3   5   3      537.87      588.57      7.13 o
  -2   5   3       43.18       64.68      2.52 o
  -1   5   3       52.09       57.39      2.51 o
   0   5   3       23.85       16.86      1.42 o
   1   5   3       17.40       28.01      2.93 o
   2   5   3       34.06       46.61      4.54 o
   3   5   3        0.31        1.12      1.65 o
   4   5   3      382.45      370.14      3.73 o
   5   5   3       74.42       84.44      3.02 o
   6   5   3        1.63        4.68      2.00 o
   7   5   3        0.11        0.86      2.24 o
   8   5   3        4.87        3.54      2.23 o
   9   5   3      287.67      288.19      5.43 o
  10   5   3       10.66       17.50      3.46 o
  11   5   3       52.48       57.57      4.80 o
  12   5   3       11.43       11.73      3.94 o
  13   5   3        0.01        5.82      4.25 o
  14   5   3        0.04        1.61      3.53 o
  15   5   3        0.23        2.96      4.51 o
 -15   6   3        5.47       17.64      6.85 o
 -14   6   3        0.64       14.19      6.63 o
 -13   6   3       12.31       10.78      5.65 o
 -12   6   3       18.51       15.70      7.91 o
 -11   6   3       15.37       21.61      5.71 o
 -10   6   3       12.16       10.89      4.42 o
  -9   6   3       50.11       58.66      5.29 o
  -8   6   3       22.84       29.23      4.69 o
  -7   6   3       84.70       78.02      4.32 o
  -6   6   3        1.89        3.21      2.71 o
  -5   6   3        2.41        5.57      3.64 o
  -4   6   3      224.51      221.08      4.68 o
  -3   6   3        0.46        1.77      2.18 o
  -2   6   3      278.53      277.96      4.23 o
  -1   6   3       23.17       23.08      2.14 o
   0   6   3       18.37       21.51      2.59 o
   1   6   3      223.27      212.43      5.40 o
   2   6   3       15.30       12.68      2.39 o
   3   6   3      164.20      179.62      3.81 o
   4   6   3      196.84      184.11      2.44 o
   5   6   3       95.30      103.02      3.79 o
   6   6   3       87.12       89.54      3.29 o
   7   6   3       39.32       39.71      3.93 o
   8   6   3      127.36      140.90      4.57 o
   9   6   3       62.56       59.36      3.31 o
  10   6   3        1.77        4.35      3.06 o
  11   6   3        8.30        6.67      3.55 o
  12   6   3        2.84        4.25      4.07 o
  13   6   3        0.22        4.20      3.56 o
  14   6   3       18.05        7.10      4.53 o
 -14   7   3        0.17       14.03      6.76 o
 -13   7   3        1.73        3.32      5.03 o
 -12   7   3        0.68        8.23      7.38 o
 -11   7   3       11.11       12.18      4.60 o
 -10   7   3       16.19       21.07      4.72 o
  -9   7   3       60.59       64.63      5.13 o
  -8   7   3       66.20       58.97      4.86 o
  -7   7   3       97.70       96.22      5.91 o
  -6   7   3       12.34        2.27      3.65 o
  -5   7   3       58.09       55.90      3.91 o
  -4   7   3        1.51        2.92      2.82 o
  -3   7   3        4.28        0.93      2.18 o
  -2   7   3       37.95       36.70      2.91 o
  -1   7   3      193.96      181.06      3.94 o
   0   7   3      283.52      287.40      5.37 o
   1   7   3       13.31       24.80      2.83 o
   2   7   3        1.25        2.40      2.70 o
   3   7   3      228.14      242.99      5.32 o
   4   7   3      262.28      254.79      8.47 o
   5   7   3       15.26       18.43      1.16 o
   6   7   3       76.16       84.79      2.35 o
   7   7   3      222.27      201.63      5.04 o
   8   7   3       39.83       32.05      2.57 o
   9   7   3       23.10       16.66      2.84 o
  10   7   3       18.02        6.75      6.88 o
  11   7   3        7.73        4.51      3.40 o
  12   7   3        1.02        1.42      3.32 o
  13   7   3        0.65       -3.23      3.77 o
  14   7   3        2.25        6.09      4.44 o
 -13   8   3        2.11        4.42      5.48 o
 -12   8   3        1.19       10.39      6.04 o
 -11   8   3       10.28       20.68      7.20 o
 -10   8   3        1.68       -1.81      4.73 o
  -9   8   3        0.10       -2.52      4.65 o
  -8   8   3        4.97        8.60      4.39 o
  -7   8   3       47.42       51.17      5.47 o
  -6   8   3       95.02       83.44      5.56 o
  -5   8   3       21.48       13.89      3.09 o
  -4   8   3       21.88       26.49      2.86 o
  -3   8   3       26.01       27.06      2.90 o
  -2   8   3      397.36      412.06      5.64 o
  -1   8   3        0.09        2.60      3.28 o
   0   8   3      232.30      208.76      6.10 o
   1   8   3       74.83       74.76      4.11 o
   2   8   3       79.87       88.62      4.88 o
   3   8   3       24.22       30.91      4.02 o
   4   8   3       47.95       43.61      4.47 o
   5   8   3      392.51      389.19      7.25 o
   6   8   3       35.17       34.57      1.75 o
   7   8   3       33.94       34.68      2.90 o
   8   8   3       11.84        5.48      2.75 o
   9   8   3        5.88        3.15      3.09 o
  10   8   3        2.33        1.55      2.33 o
  11   8   3        8.73       11.31      7.00 o
  12   8   3        0.20       -1.34      3.87 o
  13   8   3        0.03        5.60      4.81 o
 -11   9   3        0.01       -5.09      5.45 o
 -10   9   3        1.19        4.61      5.26 o
  -9   9   3        0.00        8.35      4.68 o
  -8   9   3        5.30        9.70      5.26 o
  -7   9   3        0.01        0.21      3.75 o
  -6   9   3        1.09        0.46      3.62 o
  -5   9   3        2.52        3.07      3.17 o
  -4   9   3       30.07       29.16      3.85 o
  -3   9   3        5.14        4.68      2.25 o
  -2   9   3        8.77        3.62      3.85 o
  -1   9   3      184.79      196.18      6.24 o
   0   9   3      170.87      166.04      6.62 o
   1   9   3       39.26       43.91      4.50 o
   2   9   3       22.14       28.03      5.39 o
   3   9   3        0.07       -0.62      3.54 o
   4   9   3       20.95       22.02      3.97 o
   5   9   3        0.51        0.60      3.23 o
   6   9   3        2.91        2.89      3.68 o
   7   9   3       10.39        4.73      3.50 o
   8   9   3       15.98       10.40      6.48 o
   9   9   3        0.00        4.12      4.30 o
  10   9   3        0.06        1.74      3.61 o
  11   9   3        0.90        4.29      4.01 o
 -10  10   3        6.44        6.34      5.69 o
  -9  10   3        1.79        8.92      6.42 o
  -8  10   3        0.03        2.36      3.30 o
  -7  10   3        4.43        4.58      3.63 o
  -6  10   3       37.46       36.06      3.90 o
  -5  10   3        0.16       -0.54      2.64 o
  -4  10   3        0.01        1.48      2.80 o
  -3  10   3       13.96       13.65      4.45 o
  -2  10   3       12.82        5.57      4.55 o
  -1  10   3        9.30       11.32      3.75 o
   0  10   3        6.20        5.62      3.55 o
   1  10   3        0.19        0.33      3.49 o
   2  10   3       15.76       10.38      3.29 o
   3  10   3        7.04        7.40      4.02 o
   4  10   3        1.96        2.46      4.43 o
   5  10   3       14.78        5.16      3.59 o
   6  10   3        3.57        5.74      4.40 o
   7  10   3        7.32       -0.71      4.37 o
   8  10   3        2.08        3.25      4.16 o
   9  10   3        0.30       -1.90      3.60 o
  10  10   3        0.92       -0.45      3.55 o
  -8  11   3        0.09        3.77      4.39 o
  -7  11   3        0.42        7.76      4.26 o
  -6  11   3        3.85       13.00      5.10 o
  -5  11   3        0.23        0.05      3.36 o
  -4  11   3        0.05        2.37      3.60 o
  -3  11   3        2.31       -0.82      3.52 o
  -2  11   3       16.83       14.79      3.79 o
  -1  11   3        1.48        4.41      3.43 o
   0  11   3        0.41        4.41      4.48 o
   1  11   3        0.09        1.65      4.39 o
   2  11   3       15.28       12.78      3.80 o
   3  11   3        2.92        2.40      3.74 o
   4  11   3        1.33        2.23      3.94 o
   5  11   3        0.37       -0.07      4.19 o
   6  11   3        1.48        7.49      6.21 o
   7  11   3        2.81        0.73      4.91 o
   8  11   3        5.95        9.56      6.54 o
  -4  12   3        0.00        9.13      6.57 o
  -3  12   3        0.23       -3.77      5.03 o
  -2  12   3        1.01        3.19      3.60 o
  -1  12   3        0.72       -4.42      4.42 o
   0  12   3        0.36        3.94      4.16 o
   1  12   3        0.04        3.91      3.79 o
   2  12   3        0.68       -2.53      3.76 o
   3  12   3        0.27       -3.46      3.66 o
   4  12   3        4.44        1.72      4.39 o
 -17   0   4        2.33       14.90     12.83 o
 -16   0   4        1.05        1.93      9.15 o
 -15   0   4        4.12        6.50      9.02 o
 -14   0   4        4.78        0.30      9.14 o
 -13   0   4       48.30       46.54     32.80 o
 -12   0   4       77.32       78.00     10.64 o
 -11   0   4       43.48       41.44      7.63 o
 -10   0   4       47.92       51.52      7.14 o
  -9   0   4       77.53       71.54      8.09 o
  -8   0   4        1.26        0.07      4.56 o
  -7   0   4      331.54      403.64     17.07 o
  -6   0   4     9729.61    10124.46    105.95 o
  -5   0   4     3723.25     3680.33     41.25 o
  -4   0   4     6927.62     6417.91     66.52 o
  -3   0   4     1555.75     1437.68     17.16 o
  -2   0   4    49240.62    49219.54    495.11 o
  -1   0   4    27567.86    28140.43    271.48 o
   0   0   4     2878.04     2667.14     25.58 o
   1   0   4    88283.88    83248.25    701.68 o
   2   0   4     8413.94     8572.13    137.00 o
   3   0   4      353.47      354.19      4.95 o
   4   0   4      167.01      172.16      3.58 o
   5   0   4      724.78      796.17      7.68 o
   6   0   4     1100.17     1207.91     12.60 o
   7   0   4      999.13      996.38     12.14 o
   8   0   4        0.56        1.60      3.15 o
   9   0   4       95.52      102.45      4.72 o
  10   0   4       30.89       30.02      5.49 o
  11   0   4       13.78       13.06      5.13 o
  12   0   4        2.53        6.65      6.06 o
  13   0   4        3.18       10.74      6.94 o
  14   0   4        0.65        5.29      5.96 o
  15   0   4        3.53        0.37      6.76 o
  16   0   4        2.70        5.25      8.55 o
 -16   1   4        3.57        1.95      7.29 o
 -15   1   4        2.75       -1.16      5.92 o
 -14   1   4        0.02       -1.78      6.08 o
 -13   1   4        6.84        7.33      6.57 o
 -12   1   4        2.69        0.99      4.91 o
 -11   1   4        0.09        1.99      4.24 o
 -10   1   4        0.10       -3.26      4.38 o
  -9   1   4       68.78       70.03      5.63 o
  -8   1   4        0.24       -0.16      3.53 o
  -7   1   4       14.02       35.98      3.59 o
  -6   1   4      420.47      417.12     10.55 o
  -5   1   4     2871.16     2976.11     42.53 o
  -4   1   4        0.21       -2.03      2.58 o
  -3   1   4     1405.17     1298.68     17.64 o
  -2   1   4     4990.59     5056.57     35.37 o
  -1   1   4    31218.22    31909.29    389.20 o
   0   1   4    18676.72    18578.42    148.78 o
   1   1   4    26612.02    26686.26    162.63 o
   2   1   4        1.95        1.99      1.30 o
   3   1   4      634.18      665.49      4.78 o
   4   1   4     2512.46     2473.29     14.06 o
   5   1   4        3.94        0.55      1.36 o
   6   1   4      251.29      231.90      3.38 o
   7   1   4     1678.35     1790.89     13.07 o
   8   1   4      190.42      192.53      3.83 o
   9   1   4      181.37      161.52      3.95 o
  10   1   4       53.81       69.60      3.64 o
  11   1   4       70.29       84.48      4.59 o
  12   1   4        0.30       -1.82      3.28 o
  13   1   4        1.36        0.07      3.02 o
  14   1   4        0.44        1.37      4.06 o
  15   1   4        0.02        1.82      4.29 o
  16   1   4        0.10       11.42      5.30 o
 -16   2   4        1.86       -4.68      7.44 o
 -15   2   4       12.11        4.66      7.26 o
 -14   2   4        0.04       -0.75      5.38 o
 -13   2   4       49.88       50.05     11.67 o
 -12   2   4       16.53       20.02      6.62 o
 -11   2   4       68.81       83.30      7.04 o
 -10   2   4       68.49       74.43      8.11 o
  -9   2   4      150.74      128.05      9.14 o
  -8   2   4       18.75       15.34      3.65 o
  -7   2   4       67.33       76.30      4.42 o
  -6   2   4      645.45      664.95      9.08 o
  -5   2   4        0.17        1.26      3.02 o
  -4   2   4     2237.63     2052.68     17.26 o
  -3   2   4     1104.11     1130.69     10.51 o
  -2   2   4      493.98      442.40      6.08 o
  -1   2   4     2084.92     1889.70     26.34 o
   0   2   4      184.45      203.46      2.77 o
   1   2   4     7088.05     7008.01     56.18 o
   2   2   4      308.15      300.16      3.73 o
   3   2   4      928.92      885.00      5.94 o
   4   2   4      111.95       87.10      1.74 o
   5   2   4      212.05      240.48      3.48 o
   6   2   4       95.03      111.56      2.79 o
   7   2   4       92.61       90.96      2.70 o
   8   2   4      294.80      299.95      4.67 o
   9   2   4      150.94      151.44      3.86 o
  10   2   4        1.43        2.13      2.87 o
  11   2   4      271.11      316.41      6.09 o
  12   2   4        0.14        1.04      3.62 o
  13   2   4        0.50        0.70      3.35 o
  14   2   4        9.34        9.62      4.45 o
  15   2   4        0.43        6.10      5.48 o
  16   2   4        3.95       11.07      4.93 o
 -16   3   4        2.47        8.27      6.28 o
 -15   3   4        0.02        6.65      6.76 o
 -14   3   4        2.73        6.51      5.80 o
 -13   3   4        2.28        4.86      5.82 o
 -12   3   4        0.34        0.97      4.69 o
 -11   3   4       51.28       49.60      5.48 o
 -10   3   4      544.13      546.66     10.84 o
  -9   3   4      372.71      375.51      9.66 o
  -8   3   4       51.94       49.49      5.22 o
  -7   3   4       44.47       45.84      4.57 o
  -6   3   4      313.23      311.19      6.52 o
  -5   3   4      417.01      428.61      6.55 o
  -4   3   4      101.42       94.75      3.47 o
  -3   3   4     2507.41     2449.48     23.79 o
  -2   3   4       22.80       47.39      2.92 o
  -1   3   4      447.98      436.61      5.58 o
   0   3   4     1035.14      996.26      8.97 o
   1   3   4        5.85        9.89      0.68 o
   2   3   4       78.18       85.41      4.08 o
   3   3   4      880.15      845.65      5.94 o
   4   3   4       52.50       46.66      1.45 o
   5   3   4      627.65      690.80      5.72 o
   6   3   4      101.20      109.48      2.53 o
   7   3   4       22.79       32.75      2.38 o
   8   3   4        5.34        0.48      1.96 o
   9   3   4       92.13      104.63      5.46 o
  10   3   4      416.17      441.00      6.70 o
  11   3   4       30.03       51.73      4.93 o
  12   3   4        0.23        4.52      3.43 o
  13   3   4       18.50       17.36      3.95 o
  14   3   4        3.24       10.15      4.83 o
  15   3   4        0.50        0.59      3.78 o
  16   3   4        3.76        4.10      5.09 o
 -16   4   4        0.96        5.80      8.94 o
 -15   4   4        5.28        8.02      6.48 o
 -14   4   4        3.26        5.45      5.39 o
 -13   4   4       32.97       35.51      6.02 o
 -12   4   4        3.16        4.30      4.89 o
 -11   4   4       90.19       82.05      6.14 o
 -10   4   4       39.72       42.29      6.44 o
  -9   4   4      230.71      224.65      7.95 o
  -8   4   4      269.65      247.10      6.77 o
  -7   4   4       52.54       60.08      4.86 o
  -6   4   4      177.24      162.58      5.03 o
  -5   4   4      221.74      201.87      5.84 o
  -4   4   4      552.52      614.41      7.53 o
  -3   4   4     3314.98     3596.64     28.15 o
  -2   4   4        0.03        0.44      2.28 o
  -1   4   4      668.40      661.41      8.50 o
   0   4   4      123.78      133.59      2.03 o
   1   4   4       82.03       69.07      2.85 o
   2   4   4      680.67      688.83      7.20 o
   3   4   4      701.30      698.60      6.32 o
   4   4   4     1723.36     1993.60     13.00 o
   5   4   4     1252.93     1301.99      9.30 o
   6   4   4       71.47       59.44      2.43 o
   7   4   4      113.44      123.75      3.27 o
   8   4   4        2.52        2.67      2.78 o
   9   4   4       33.07       30.76      3.35 o
  10   4   4       99.29       99.73      4.22 o
  11   4   4      271.05      257.25      6.05 o
  12   4   4       57.75       48.39      6.42 o
  13   4   4        2.33        4.56      3.86 o
  14   4   4        1.54        4.70      4.13 o
  15   4   4        0.00        1.06      3.96 o
 -15   5   4        1.13       16.42      7.54 o
 -14   5   4        0.44       -0.94      5.04 o
 -13   5   4        2.08        3.94      5.32 o
 -12   5   4       31.08       24.54      5.18 o
 -11   5   4        1.09       -0.84      4.28 o
 -10   5   4      210.91      217.58      7.38 o
  -9   5   4      328.06      317.55      7.65 o
  -8   5   4       23.73       27.70      3.96 o
  -7   5   4       70.60       64.08      5.58 o
  -6   5   4       18.51       20.39      3.17 o
  -5   5   4        7.75        2.69      2.82 o
  -4   5   4       17.79       16.36      2.51 o
  -3   5   4      346.61      340.04      5.36 o
  -2   5   4       81.63      116.16      3.44 o
  -1   5   4       76.62       94.00      2.70 o
   0   5   4      457.77      431.58      5.79 o
   1   5   4      129.85      125.98      3.16 o
   2   5   4      394.37      438.05      5.77 o
   3   5   4       36.53       36.16      2.26 o
   4   5   4      110.44      101.90      5.16 o
   5   5   4       36.19       37.09      3.18 o
   6   5   4        0.00       -0.05      1.52 o
   7   5   4       18.70       22.47      2.24 o
   8   5   4        0.59        6.28      2.39 o
   9   5   4       99.71      111.87      3.95 o
  10   5   4      116.98      134.38      4.71 o
  11   5   4        2.62        0.07      3.71 o
  12   5   4       11.13        7.01      4.58 o
  13   5   4       11.92        5.41      4.00 o
  14   5   4        8.93        3.99      3.90 o
  15   5   4        5.05        7.34      4.51 o
 -14   6   4        1.52        4.61      6.39 o
 -13   6   4        0.82        5.90      5.37 o
 -12   6   4        5.00        4.51      4.81 o
 -11   6   4        9.05       10.30      4.84 o
 -10   6   4       12.51       10.47      4.40 o
  -9   6   4       18.28       18.71      4.46 o
  -8   6   4      346.36      343.58      7.09 o
  -7   6   4        8.05        5.99      3.29 o
  -6   6   4       59.21       58.52      3.81 o
  -5   6   4       87.79       95.66      4.14 o
  -4   6   4       79.72       89.01      4.35 o
  -3   6   4      181.35      176.63      4.81 o
  -2   6   4       22.24       20.12      2.59 o
  -1   6   4       20.20       17.01      1.58 o
   0   6   4      208.69      207.75      4.44 o
   1   6   4       83.54       98.66      2.98 o
   2   6   4        1.92        6.05      2.98 o
   3   6   4       58.27       71.94      2.98 o
   4   6   4      158.52      183.48      3.78 o
   5   6   4       39.07       35.30      4.95 o
   6   6   4        0.00       -0.24      1.07 o
   7   6   4        0.58        3.55      1.81 o
   8   6   4       36.42       36.26      2.77 o
   9   6   4       14.68       12.76      3.23 o
  10   6   4       10.93        6.84      3.23 o
  11   6   4        0.00       -1.03      3.16 o
  12   6   4        0.12       -0.82      2.91 o
  13   6   4        0.06       -0.63      3.09 o
  14   6   4       10.32        6.71      5.39 o
 -14   7   4        0.29        2.76      5.65 o
 -13   7   4        0.75        9.48      5.52 o
 -12   7   4        2.31        7.32      5.38 o
 -11   7   4       10.32       16.01      5.71 o
 -10   7   4        3.92        5.86      4.42 o
  -9   7   4        1.16        1.86      4.18 o
  -8   7   4       13.83       10.93      3.81 o
  -7   7   4      137.23      140.32      6.57 o
  -6   7   4       11.70       13.24      3.67 o
  -5   7   4       26.69       30.11      4.40 o
  -4   7   4       17.66       19.85      3.24 o
  -3   7   4       46.09       46.25      3.73 o
  -2   7   4        3.13        4.01      1.73 o
  -1   7   4       74.53       83.23      2.39 o
   0   7   4      357.06      361.85      5.79 o
   1   7   4      335.47      318.19      5.65 o
   2   7   4        0.45        3.11      3.06 o
   3   7   4       12.10       10.18      3.10 o
   4   7   4       15.84       18.88      3.38 o
   5   7   4       49.61       54.54      3.26 o
   6   7   4       86.70       87.58      4.42 o
   7   7   4       35.77       38.66      2.67 o
   8   7   4       51.27       46.07      3.29 o
   9   7   4        4.43        2.27      2.38 o
  10   7   4        4.10        4.75      2.68 o
  11   7   4        8.10        4.85      3.59 o
  12   7   4        0.80       -2.13      2.86 o
  13   7   4        2.10        1.55      4.86 o
 -13   8   4        0.01       -1.49      6.81 o
 -12   8   4        6.63       -1.42      5.18 o
 -11   8   4        0.24        1.69      5.90 o
 -10   8   4       13.03       10.05      4.95 o
  -9   8   4        3.30        0.65      4.39 o
  -8   8   4        0.11        3.91      5.37 o
  -7   8   4        7.96        5.03      4.12 o
  -6   8   4      250.75      237.56      7.53 o
  -5   8   4       21.17       22.46      4.03 o
  -4   8   4       35.52       38.57      3.39 o
  -3   8   4       21.90       21.57      2.82 o
  -2   8   4       61.85       52.73      2.91 o
  -1   8   4       22.34       24.32      3.44 o
   0   8   4        0.03        0.03      2.58 o
   1   8   4       32.38       29.40      3.53 o
   2   8   4      464.88      492.94      7.92 o
   3   8   4        9.75       10.53      3.45 o
   4   8   4       93.01       94.37      4.09 o
   5   8   4       17.68       13.34      3.79 o
   6   8   4       32.60       41.34      3.54 o
   7   8   4       24.85        5.72      3.11 o
   8   8   4        4.38        2.36      1.81 o
   9   8   4       14.93        3.11      3.59 o
  10   8   4        0.63       -1.44      4.46 o
  11   8   4        0.59        0.30      4.14 o
  12   8   4        6.87        3.76      4.65 o
 -11   9   4        6.49        6.89      5.45 o
 -10   9   4        1.20       12.24      6.28 o
  -9   9   4        2.74        0.09      3.91 o
  -8   9   4        4.19        5.30      4.54 o
  -7   9   4        1.32        8.23      4.63 o
  -6   9   4        2.08        0.31      2.58 o
  -5   9   4       21.36       12.88      3.59 o
  -4   9   4       39.83       38.40      3.05 o
  -3   9   4        0.00        0.20      2.38 o
  -2   9   4        8.70        8.13      3.29 o
  -1   9   4       20.76       18.52      3.91 o
   0   9   4       69.98       72.15      5.38 o
   1   9   4       16.29       20.38      3.81 o
   2   9   4        2.09        3.51      3.25 o
   3   9   4       27.98       35.90      4.98 o
   4   9   4       33.44       34.50      7.23 o
   5   9   4        0.86        0.52      3.56 o
   6   9   4        0.00        0.90      2.97 o
   7   9   4        0.13       -0.58      2.84 o
   8   9   4        1.91        4.36      4.03 o
   9   9   4        4.09        4.32      3.63 o
  10   9   4        0.20        1.28      3.25 o
  11   9   4        0.00       -0.15      3.59 o
 -10  10   4        3.55       11.69      6.03 o
  -9  10   4        2.18        4.18      4.72 o
  -8  10   4        2.76        1.74      4.93 o
  -7  10   4        0.05        1.96      3.22 o
  -6  10   4        1.68        7.96      3.95 o
  -5  10   4        2.50       -1.01      3.30 o
  -4  10   4        5.15        2.38      2.55 o
  -3  10   4        0.00       -2.97      3.35 o
  -2  10   4        0.46       -0.04      3.24 o
  -1  10   4        0.42        3.26      3.04 o
   0  10   4        4.61        4.14      3.13 o
   1  10   4        0.09        2.53      2.95 o
   2  10   4        0.03        1.06      2.94 o
   3  10   4        2.01        4.28      4.40 o
   4  10   4        0.61        0.72      3.61 o
   5  10   4        0.06       -4.52      4.52 o
   6  10   4        1.84        0.31      3.25 o
   7  10   4        0.03       -0.35      4.24 o
   8  10   4        1.95        4.73      6.94 o
   9  10   4        0.01        2.15      6.85 o
  -7  11   4        4.96        7.69      4.66 o
  -6  11   4        0.83        6.71      3.86 o
  -5  11   4        5.39        5.70      4.79 o
  -4  11   4        0.60       -0.48      4.86 o
  -3  11   4        0.23       -1.26      3.77 o
  -2  11   4        0.35        1.61      3.31 o
  -1  11   4        0.05        0.37      3.17 o
   0  11   4        0.52       -0.28      3.04 o
   1  11   4        0.18       -0.41      3.57 o
   2  11   4        5.07        5.39      4.14 o
   3  11   4        0.63        2.41      3.20 o
   4  11   4        4.08        3.80      3.38 o
   5  11   4        0.05        1.90      4.72 o
   6  11   4        3.98        1.60      4.95 o
   7  11   4        0.80       -0.45      5.81 o
  -4  12   4        0.79       11.09      5.59 o
  -3  12   4        0.21        9.30      6.42 o
  -2  12   4        0.06        1.50      3.96 o
  -1  12   4        0.15        0.63      4.01 o
   0  12   4        1.73       -0.90      3.10 o
   1  12   4        0.06       -3.99      3.99 o
   2  12   4        1.05       -3.41      3.93 o
   3  12   4        0.37        0.29      3.05 o
   4  12   4        0.02       -0.65      3.38 o
 -16   1   5        0.89        8.53      7.38 o
 -15   1   5        8.79        7.87      7.79 o
 -14   1   5       71.47       82.75      7.44 o
 -13   1   5        1.84        1.75      5.27 o
 -12   1   5       24.77       16.33      5.38 o
 -11   1   5       82.92       84.63      6.28 o
 -10   1   5        5.78        7.94      4.86 o
  -9   1   5        4.19        2.19      3.70 o
  -8   1   5      260.52      277.90      6.49 o
  -7   1   5       43.18       48.15      3.82 o
  -6   1   5       99.91       86.86      4.03 o
  -5   1   5       33.78       40.44      4.99 o
  -4   1   5      378.72      317.48      5.36 o
  -3   1   5        0.00        2.04      2.23 o
  -2   1   5      106.41      127.79      3.51 o
  -1   1   5     1752.55     1745.08     13.72 o
   0   1   5     1244.60     1309.25     10.33 o
   1   1   5     1442.86     1391.90     12.14 o
   2   1   5      712.77      676.83      7.32 o
   3   1   5       16.17       10.31      1.66 o
   4   1   5      160.54      188.52      2.51 o
   5   1   5      282.68      288.68      3.25 o
   6   1   5      292.47      286.36      3.61 o
   7   1   5        2.14        2.58      2.20 o
   8   1   5      123.10      129.72      3.29 o
   9   1   5      154.59      140.24      3.91 o
  10   1   5       35.79       37.80      3.11 o
  11   1   5        0.09       -1.54      2.95 o
  12   1   5        9.08        7.27      3.56 o
  13   1   5        0.15        0.46      3.44 o
  14   1   5        0.62       -0.23      3.71 o
  15   1   5        4.51       12.27      5.59 o
  16   1   5        2.07        4.43      4.57 o
 -16   2   5        3.97       -6.06      8.17 o
 -15   2   5       25.64       28.30      8.50 o
 -14   2   5        0.64       -1.37      5.90 o
 -13   2   5        3.42        2.95      5.35 o
 -12   2   5       39.04       35.58      5.81 o
 -11   2   5        9.40        3.40      4.77 o
 -10   2   5      240.98      221.74      7.39 o
  -9   2   5        1.07        1.76      4.19 o
  -8   2   5        4.41        2.53      3.73 o
  -7   2   5        4.96        3.98      3.44 o
  -6   2   5      242.44      216.76      6.27 o
  -5   2   5      353.87      329.60      9.01 o
  -4   2   5      400.64      378.97      6.29 o
  -3   2   5      129.13      140.73      3.56 o
  -2   2   5      459.41      458.24      6.49 o
  -1   2   5      289.26      260.81      3.78 o
   0   2   5      593.97      595.25      4.95 o
   1   2   5      254.41      279.47      8.23 o
   2   2   5      571.36      542.83      6.47 o
   3   2   5      579.05      583.22      4.34 o
   4   2   5       14.43        9.81      1.14 o
   5   2   5       64.72       59.81      2.04 o
   6   2   5       13.29       16.06      2.02 o
   7   2   5       98.32       93.08      2.64 o
   8   2   5       14.73       16.19      2.35 o
   9   2   5       12.62       11.87      2.50 o
  10   2   5       18.05       11.94      2.94 o
  11   2   5      290.42      305.42      6.22 o
  12   2   5        0.80        1.06      3.13 o
  13   2   5        0.57        0.66      3.08 o
  14   2   5        0.92        2.86      3.84 o
  15   2   5        3.88       10.51      4.21 o
  16   2   5        0.02        5.14      5.26 o
 -16   3   5        7.88        9.76      8.35 o
 -15   3   5        0.08        7.86      6.65 o
 -14   3   5        0.01        3.51      5.71 o
 -13   3   5       22.22       15.02      5.87 o
 -12   3   5        0.00       -0.59      5.62 o
 -11   3   5       24.83       23.44      5.31 o
 -10   3   5      284.20      291.80      8.63 o
  -9   3   5       10.49       12.39      4.92 o
  -8   3   5       24.02       27.58      4.10 o
  -7   3   5       16.56       12.26      4.16 o
  -6   3   5       54.64       46.60      3.75 o
  -5   3   5      321.62      294.95      5.36 o
  -4   3   5       16.96       22.83      2.78 o
  -3   3   5      792.04      734.54     11.06 o
  -2   3   5        8.04        6.29      2.18 o
  -1   3   5      543.49      527.54      5.40 o
   0   3   5        3.97        3.12      1.84 o
   1   3   5      385.83      310.43      6.08 o
   2   3   5      251.91      277.78      3.89 o
   3   3   5        8.37       12.20      0.67 o
   4   3   5      948.28      921.95      6.50 o
   5   3   5      847.20      883.16      7.10 o
   6   3   5      171.35      194.80      3.19 o
   7   3   5        0.65       -1.13      1.47 o
   8   3   5       60.41       56.61      3.28 o
   9   3   5       55.65       58.44      3.36 o
  10   3   5        0.13        1.99      2.69 o
  11   3   5       28.54       30.50      4.03 o
  12   3   5       23.82       21.42      3.95 o
  13   3   5        0.00       -0.01      2.87 o
  14   3   5        0.93       -0.27      3.09 o
  15   3   5        1.03        2.75      3.98 o
  16   3   5        0.30        0.70      4.15 o
 -15   4   5        0.07        2.05      5.94 o
 -14   4   5        0.48       -4.80      5.38 o
 -13   4   5       14.86        4.90      6.62 o
 -12   4   5       15.16       18.28      8.37 o
 -11   4   5       21.94       28.20      6.64 o
 -10   4   5        1.01        2.88      6.25 o
  -9   4   5        7.46        2.43      4.60 o
  -8   4   5       11.83       15.44      4.50 o
  -7   4   5      341.68      341.08      9.53 o
  -6   4   5        2.41        1.75      3.16 o
  -5   4   5       68.44       80.97      4.28 o
  -4   4   5      234.07      215.79      4.93 o
  -3   4   5      257.70      290.35      6.31 o
  -2   4   5      525.58      573.33      6.84 o
  -1   4   5       40.99       42.29      2.53 o
   0   4   5       31.72       32.51      2.71 o
   1   4   5       10.69       10.26      1.47 o
   2   4   5      673.13      648.25      5.53 o
   3   4   5      134.21      136.25      3.11 o
   4   4   5      148.50      157.95      2.34 o
   5   4   5        5.66        3.76      1.13 o
   6   4   5      127.12      130.42      3.23 o
   7   4   5        5.65       10.48      2.10 o
   8   4   5        0.73        2.07      2.01 o
   9   4   5        8.61        7.39      2.61 o
  10   4   5       73.39       69.30      3.56 o
  11   4   5       58.54       70.53      5.97 o
  12   4   5        8.16        4.70      3.58 o
  13   4   5       32.44       22.85      7.44 o
  14   4   5        7.40        7.18      4.39 o
  15   4   5        3.27        7.42      4.65 o
 -15   5   5        0.04       -7.03      7.03 o
 -14   5   5        0.25        7.10      6.44 o
 -13   5   5        9.00        7.83      7.03 o
 -12   5   5        5.25        5.40      4.77 o
 -11   5   5        2.11        4.43      4.69 o
 -10   5   5      102.16      108.43      6.81 o
  -9   5   5      190.24      203.90      9.51 o
  -8   5   5      330.25      332.62      8.35 o
  -7   5   5      146.24      151.96      5.79 o
  -6   5   5       45.26       53.75      4.80 o
  -5   5   5       68.40       75.13      4.94 o
  -4   5   5        1.21        3.94      2.75 o
  -3   5   5      139.40      135.94      4.09 o
  -2   5   5      622.68      673.84      7.91 o
  -1   5   5       95.89       97.44      3.65 o
   0   5   5       58.10       52.63      2.80 o
   1   5   5        6.24        6.57      2.10 o
   2   5   5       45.97       40.85      1.77 o
   3   5   5       24.75       18.90      1.99 o
   4   5   5      102.25      108.85      3.77 o
   5   5   5      238.10      220.52      3.70 o
   6   5   5        5.31        0.55      1.46 o
   7   5   5        4.90        8.55      1.99 o
   8   5   5       17.72        9.25      2.80 o
   9   5   5       58.46       81.22      5.27 o
  10   5   5       67.61       81.74      4.59 o
  11   5   5        5.05        1.30      3.23 o
  12   5   5        1.89       -1.79      3.18 o
  13   5   5        2.18        2.14      3.60 o
  14   5   5        2.02        0.27      3.41 o
  15   5   5        8.96        8.57      5.24 o
 -14   6   5        5.08       12.77      6.08 o
 -13   6   5        0.72       -2.79      5.11 o
 -12   6   5        6.42        8.98      5.64 o
 -11   6   5        0.47       -0.04      3.99 o
 -10   6   5        0.12        1.14      3.82 o
  -9   6   5       10.38        7.67      3.94 o
  -8   6   5        3.23        6.06      3.94 o
  -7   6   5      231.71      242.87      5.73 o
  -6   6   5       21.57       24.69      3.23 o
  -5   6   5        0.25        2.02      3.00 o
  -4   6   5        6.54        6.98      2.77 o
  -3   6   5        3.53        2.11      2.27 o
  -2   6   5       20.04       28.71      2.25 o
  -1   6   5      195.12      189.48      3.11 o
   0   6   5       16.76       20.81      2.25 o
   1   6   5       64.68       73.32      3.18 o
   2   6   5        0.16        0.34      1.52 o
   3   6   5      125.33      134.64      3.50 o
   4   6   5        0.13       -0.09      1.61 o
   5   6   5       24.13       30.64      2.25 o
   6   6   5      111.60      107.97      2.78 o
   7   6   5      117.41      125.73      3.33 o
   8   6   5       31.14       29.97      2.14 o
   9   6   5        5.41        3.54      2.36 o
  10   6   5        2.09        0.41      2.47 o
  11   6   5        8.64        2.90      2.70 o
  12   6   5        2.06       -0.48      3.00 o
  13   6   5        1.17        0.60      3.19 o
  14   6   5        6.97        2.91      4.32 o
 -13   7   5        5.50       -1.41      5.57 o
 -12   7   5        0.07        8.59      5.45 o
 -11   7   5        0.61        1.89      4.69 o
 -10   7   5        3.58        1.76      4.62 o
  -9   7   5       72.82       70.11     11.68 o
  -8   7   5       68.98       79.94      5.20 o
  -7   7   5       61.29       73.93      4.62 o
  -6   7   5       35.15       28.35      4.31 o
  -5   7   5       40.13       43.09      4.44 o
  -4   7   5       44.68       50.72      3.57 o
  -3   7   5       46.60       55.26      3.78 o
  -2   7   5       54.60       53.13      5.27 o
  -1   7   5        8.67        4.84      1.65 o
   0   7   5        0.62        2.02      2.23 o
   1   7   5      311.87      332.50      6.23 o
   2   7   5      144.18      167.39      3.90 o
   3   7   5      134.56      142.87      5.45 o
   4   7   5       50.78       68.81      4.19 o
   5   7   5       31.92       33.47      2.92 o
   6   7   5       54.56       66.21      3.72 o
   7   7   5       22.95       20.69      2.85 o
   8   7   5       42.77       37.45      6.70 o
   9   7   5        3.49        1.85      2.20 o
  10   7   5       10.05        5.42      2.60 o
  11   7   5        4.26        1.11      2.49 o
  12   7   5        0.44        4.28      4.87 o
  13   7   5        0.05        1.14      4.07 o
 -12   8   5        0.92       -3.62      5.02 o
 -11   8   5        4.75       12.57      5.70 o
 -10   8   5        6.96        5.33      4.92 o
  -9   8   5        1.16        2.77      4.28 o
  -8   8   5        0.12        5.11      4.17 o
  -7   8   5       25.41       30.01      4.58 o
  -6   8   5       68.26       66.28      4.93 o
  -5   8   5      116.42      121.93      8.04 o
  -4   8   5       52.46       54.26      4.23 o
  -3   8   5        7.03        1.16      2.02 o
  -2   8   5       10.65       10.64      2.15 o
  -1   8   5        8.17        6.77      3.71 o
   0   8   5        1.86        3.62      2.70 o
   1   8   5        0.09        1.70      3.24 o
   2   8   5      140.72      152.80      4.78 o
   3   8   5      138.83      153.49      3.98 o
   4   8   5        6.51       14.19      3.39 o
   5   8   5       37.06       55.81      3.77 o
   6   8   5        0.07        0.01      3.07 o
   7   8   5       10.86       13.16      3.68 o
   8   8   5        1.13        1.46      2.68 o
   9   8   5        0.44        3.84      3.89 o
  10   8   5        4.83        0.63      3.01 o
  11   8   5        4.97        3.46      5.06 o
  12   8   5        0.01        2.53      4.28 o
 -11   9   5       17.32       17.85      6.34 o
 -10   9   5        7.07       13.40      6.10 o
  -9   9   5        2.48        5.50      5.04 o
  -8   9   5        3.77        2.47      4.80 o
  -7   9   5        5.13        4.92      4.19 o
  -6   9   5       23.40        9.34      3.76 o
  -5   9   5        5.43        1.16      3.55 o
  -4   9   5       15.35       12.41      3.13 o
  -3   9   5       12.40       17.26      2.39 o
  -2   9   5       40.56       37.73      4.77 o
  -1   9   5        3.99        6.38      3.80 o
   0   9   5       22.76       28.26      3.57 o
   1   9   5      282.96      291.48      6.92 o
   2   9   5        5.04        3.05      2.80 o
   3   9   5        4.45        2.38      2.48 o
   4   9   5        3.50        0.26      2.22 o
   5   9   5        1.50        4.98      3.68 o
   6   9   5        6.62        7.25      5.48 o
   7   9   5       20.26       12.63      4.53 o
   8   9   5        2.70        1.28      2.78 o
   9   9   5        2.73       -0.13      2.39 o
  10   9   5        0.18       -3.31      3.88 o
  11   9   5        1.63        9.77      8.13 o
  -9  10   5        7.30        7.78      8.50 o
  -8  10   5       10.58        5.80      4.65 o
  -7  10   5        0.32       10.64      5.56 o
  -6  10   5        5.73        3.26      2.91 o
  -5  10   5        2.97        2.08      2.69 o
  -4  10   5        0.16        4.64      2.92 o
  -3  10   5        8.14        5.58      3.51 o
  -2  10   5        0.00       -2.19      3.96 o
  -1  10   5       10.10        4.13      3.46 o
   0  10   5        8.18        7.82      4.01 o
   1  10   5        1.91        4.79      3.07 o
   2  10   5        2.86       -0.11      3.15 o
   3  10   5       12.42        5.73      3.34 o
   4  10   5        0.00        2.07      3.93 o
   5  10   5        0.02        2.02      3.43 o
   6  10   5        4.03        0.24      3.20 o
   7  10   5        2.21        9.34      7.10 o
   8  10   5        0.12        3.92      7.42 o
   9  10   5        0.13       -4.67      6.93 o
  -7  11   5        1.43        3.10      4.90 o
  -6  11   5        3.93       15.10      6.16 o
  -5  11   5        0.68       -1.84      5.17 o
  -4  11   5        2.61        4.22      4.66 o
  -3  11   5        0.25       -1.08      4.26 o
  -2  11   5        0.00        1.17      3.67 o
  -1  11   5        3.87        5.55      3.75 o
   0  11   5        0.95        1.66      3.30 o
   1  11   5        8.74        8.30      4.55 o
   2  11   5        0.06       -0.62      2.72 o
   3  11   5        0.22       -2.88      3.68 o
   4  11   5       10.26       10.99      5.28 o
   5  11   5        0.05       17.95      8.78 o
   6  11   5        3.05       -4.40      8.98 o
   7  11   5        0.12       -6.84      9.05 o
  -3  12   5        0.36       -0.48      8.69 o
  -2  12   5        0.45        3.98      5.06 o
  -1  12   5        0.02       -0.59      3.56 o
   0  12   5        3.10        1.73      3.53 o
   1  12   5        0.67        0.17      3.13 o
   2  12   5        2.11        1.17      4.58 o
   3  12   5        5.74        0.23      7.08 o
 -16   0   6       10.59        0.57      8.63 o
 -15   0   6        4.04        0.54      8.24 o
 -14   0   6       42.44       19.55     14.38 o
 -13   0   6      231.33      224.73     14.54 o
 -12   0   6        4.70        4.10      7.14 o
 -11   0   6       42.67       55.46     16.18 o
 -10   0   6       37.17       45.74      7.31 o
  -9   0   6      108.71      120.46      7.78 o
  -8   0   6       16.81       19.32      5.72 o
  -7   0   6      173.87      192.39      8.54 o
  -6   0   6      714.67      713.02     14.83 o
  -5   0   6       63.74       71.79      5.98 o
  -4   0   6       14.42        8.26      4.22 o
  -3   0   6        5.61       16.63      3.87 o
  -2   0   6        2.37        0.18      2.99 o
  -1   0   6       21.85       28.04      2.86 o
   0   0   6       23.93       20.71      2.54 o
   1   0   6        1.74        2.22      2.01 o
   2   0   6     1084.89     1058.22     13.33 o
   3   0   6     1348.78     1315.49     12.39 o
   4   0   6       42.65       45.50      2.62 o
   5   0   6      184.28      184.18      5.92 o
   6   0   6     1048.00     1047.70     12.49 o
   7   0   6      553.33      613.29     10.58 o
   8   0   6       18.63       18.32      3.73 o
   9   0   6      326.43      333.52      8.66 o
  10   0   6      502.43      471.74      9.03 o
  11   0   6       61.91       83.45      5.78 o
  12   0   6       86.11       87.12      6.48 o
  13   0   6       15.47       17.40      5.48 o
  14   0   6       10.11        5.29      6.81 o
  15   0   6        0.25        6.45      7.05 o
  16   0   6        2.38       14.32      8.63 o
 -16   1   6        1.59        2.16      7.86 o
 -15   1   6        0.01        4.21      7.84 o
 -14   1   6        1.78        1.29      6.00 o
 -13   1   6        3.36        4.31      6.37 o
 -12   1   6       13.25       18.29      5.66 o
 -11   1   6       48.06       55.51      6.29 o
 -10   1   6       42.15       55.96      5.33 o
  -9   1   6       18.75       18.16      4.72 o
  -8   1   6       40.15       55.55      4.43 o
  -7   1   6       66.62       71.31      4.61 o
  -6   1   6      456.69      420.53      7.46 o
  -5   1   6       11.94       16.34      3.28 o
  -4   1   6       70.21       73.02      3.51 o
  -3   1   6        8.70        5.70      2.21 o
  -2   1   6        3.34        2.05      2.02 o
  -1   1   6        1.57        0.62      1.54 o
   0   1   6        1.35        0.83      1.17 o
   1   1   6     1328.46     1338.06      8.98 o
   2   1   6        0.04        0.27      1.02 o
   3   1   6       23.26       20.58      1.13 o
   4   1   6      102.73       99.52      2.34 o
   5   1   6      455.81      415.19      4.44 o
   6   1   6      144.48      156.56      2.77 o
   7   1   6      123.62      114.54      2.98 o
   8   1   6        3.83        3.67      2.01 o
   9   1   6      134.44      122.08      3.87 o
  10   1   6        6.87        7.23      3.07 o
  11   1   6       30.59       34.38      3.37 o
  12   1   6       85.30       89.85      5.62 o
  13   1   6        0.92        1.03      3.37 o
  14   1   6        2.04        3.41      4.00 o
  15   1   6        4.94        7.46      4.12 o
  16   1   6        1.59        7.04      5.43 o
 -16   2   6        2.25       -6.73     10.42 o
 -15   2   6        3.01        3.25      7.14 o
 -14   2   6        0.92       -6.63      6.63 o
 -13   2   6        0.01       -3.38      6.54 o
 -12   2   6       38.79       23.52      6.10 o
 -11   2   6        1.42       -0.30      4.37 o
 -10   2   6        4.44        8.51      5.69 o
  -9   2   6       13.45       15.87      4.43 o
  -8   2   6      165.18      177.86      5.61 o
  -7   2   6      171.39      167.17      6.08 o
  -6   2   6       71.66       65.74      3.86 o
  -5   2   6       27.00       29.02      3.12 o
  -4   2   6       69.80       52.31      3.30 o
  -3   2   6      222.82      200.19      5.12 o
  -2   2   6      165.57      163.04      3.45 o
  -1   2   6       20.37       12.35      1.67 o
   0   2   6       69.43       67.04      1.88 o
   1   2   6       18.46       12.71      2.04 o
   2   2   6       83.70       91.19      3.28 o
   3   2   6        3.56        2.52      1.55 o
   4   2   6        3.20        7.33      1.34 o
   5   2   6        0.81        0.51      1.03 o
   6   2   6      109.61       97.60      2.53 o
   7   2   6        0.84        1.33      1.95 o
   8   2   6      120.08      119.16      3.74 o
   9   2   6       13.32       18.97      3.96 o
  10   2   6       19.68       19.73      3.45 o
  11   2   6        2.91        1.07      2.99 o
  12   2   6        1.39        1.77      3.47 o
  13   2   6        0.19        1.54      3.20 o
  14   2   6       10.47        6.47      3.75 o
  15   2   6        0.85        5.52      4.31 o
  16   2   6        1.64        1.57      4.56 o
 -16   3   6       11.34        7.33      8.43 o
 -15   3   6       15.07       20.32      8.93 o
 -14   3   6       18.96       17.67      7.14 o
 -13   3   6       11.09       16.96      7.51 o
 -12   3   6        0.27        2.54      5.95 o
 -11   3   6        5.14        1.53      5.59 o
 -10   3   6        0.89        4.96      4.65 o
  -9   3   6      142.29      140.89      6.79 o
  -8   3   6       68.83       80.33      6.10 o
  -7   3   6        0.29        0.64      3.00 o
  -6   3   6       21.61       23.12      3.39 o
  -5   3   6      186.83      208.21      4.80 o
  -4   3   6      239.57      232.71      5.02 o
  -3   3   6       42.46       37.81      3.57 o
  -2   3   6       74.53       63.99      3.48 o
  -1   3   6        3.84        3.16      1.31 o
   0   3   6        4.05        7.69      3.61 o
   1   3   6      178.85      167.66      3.76 o
   2   3   6       46.32       48.46      2.08 o
   3   3   6      164.22      157.37      3.79 o
   4   3   6      138.62      130.45      2.06 o
   5   3   6      246.36      268.56      3.12 o
   6   3   6       93.10      106.35      2.56 o
   7   3   6       32.48       41.88      2.44 o
   8   3   6       68.98       70.75      4.45 o
   9   3   6        0.91        0.49      2.22 o
  10   3   6       83.41      105.84      4.44 o
  11   3   6      190.81      215.35      5.77 o
  12   3   6        0.05        2.77      3.61 o
  13   3   6        1.58       -0.14      3.58 o
  14   3   6       17.50       17.10      4.34 o
  15   3   6        2.53        2.82      4.26 o
 -15   4   6        6.57        9.59      8.83 o
 -14   4   6        5.25        9.86      7.64 o
 -13   4   6        0.00        4.45      7.01 o
 -12   4   6       12.22       13.47      7.83 o
 -11   4   6        0.13        1.38      4.77 o
 -10   4   6      169.10      166.55      7.16 o
  -9   4   6       63.71       52.48      5.49 o
  -8   4   6      119.54      130.03      6.87 o
  -7   4   6       22.26       21.34      3.93 o
  -6   4   6        7.26        8.50      3.35 o
  -5   4   6        1.17        3.83      3.55 o
  -4   4   6       22.39       26.08      4.29 o
  -3   4   6      219.76      203.75      5.32 o
  -2   4   6     1285.39     1308.66     11.98 o
  -1   4   6      389.12      387.06      4.43 o
   0   4   6       97.51       87.47      4.60 o
   1   4   6      269.25      246.68      3.82 o
   2   4   6      304.21      271.98      8.65 o
   3   4   6      127.99      125.92      6.38 o
   4   4   6      529.33      544.55      9.76 o
   5   4   6       19.71       33.16      1.54 o
   6   4   6        0.45       -0.67      1.61 o
   7   4   6       11.92       17.26      1.82 o
   8   4   6        4.13        5.07      1.74 o
   9   4   6      174.05      185.88      4.30 o
  10   4   6       21.96       28.99      3.35 o
  11   4   6       76.81       75.19      4.25 o
  12   4   6       16.26       12.29      4.39 o
  13   4   6        8.88        0.55      3.78 o
  14   4   6        1.66        0.29      3.48 o
  15   4   6        0.05        0.63      3.67 o
 -15   5   6        8.92       12.35      6.69 o
 -14   5   6        0.36       13.18      5.95 o
 -13   5   6        0.88        3.83      7.48 o
 -12   5   6        0.01        1.51      6.25 o
 -11   5   6       17.85       23.53      8.61 o
 -10   5   6        9.93        7.66      5.95 o
  -9   5   6       95.69       96.88      8.23 o
  -8   5   6      260.31      275.26      8.59 o
  -7   5   6       25.20       27.92      4.52 o
  -6   5   6       33.87       30.84      4.09 o
  -5   5   6       76.78       92.15      5.61 o
  -4   5   6       67.17       61.24      4.32 o
  -3   5   6      222.18      215.21      4.71 o
  -2   5   6      135.47      135.57      4.52 o
  -1   5   6        0.40        2.99      2.29 o
   0   5   6      258.02      268.20      2.93 o
   1   5   6        1.50        0.22      1.31 o
   2   5   6       26.61       25.20      1.43 o
   3   5   6      458.59      437.08      7.45 o
   4   5   6        0.77       -0.07      1.22 o
   5   5   6      113.03      109.01      4.05 o
   6   5   6       49.40       45.98      2.09 o
   7   5   6       39.53       37.92      1.92 o
   8   5   6       65.94       66.76      2.98 o
   9   5   6       68.43       76.96      4.26 o
  10   5   6      208.00      219.30      5.37 o
  11   5   6       22.59       16.62      9.12 o
  12   5   6        1.02        2.34      3.24 o
  13   5   6        0.39       -1.71      3.66 o
  14   5   6        2.10        3.34      3.96 o
 -14   6   6       23.23       22.09      9.52 o
 -13   6   6        0.77        8.46      6.43 o
 -12   6   6        0.00        5.48      4.86 o
 -11   6   6        6.31       13.19      5.15 o
 -10   6   6       28.27       16.44      4.64 o
  -9   6   6        0.06       -2.06      4.10 o
  -8   6   6        7.28        8.34      3.75 o
  -7   6   6        0.07       -3.45      3.66 o
  -6   6   6       17.62       19.64      3.23 o
  -5   6   6        0.09        0.79      2.51 o
  -4   6   6       20.92       24.22      2.53 o
  -3   6   6       64.98       79.97      4.28 o
  -2   6   6       73.15       65.33      3.67 o
  -1   6   6       17.48       22.01      1.93 o
   0   6   6       27.99       26.67      2.92 o
   1   6   6        0.03        0.95      1.99 o
   2   6   6        7.16        8.21      1.26 o
   3   6   6       10.33        3.21      1.23 o
   4   6   6        3.27        3.16      2.19 o
   5   6   6       33.59       22.71      2.78 o
   6   6   6        0.97        0.14      1.47 o
   7   6   6        2.44        3.04      1.49 o
   8   6   6        3.06        3.60      1.51 o
   9   6   6       93.57       93.01      3.21 o
  10   6   6        3.67        2.44      2.36 o
  11   6   6       34.75       29.47      4.87 o
  12   6   6        1.48       -1.08      3.18 o
  13   6   6       10.40        5.35      4.06 o
  14   6   6        3.90       -0.43      3.37 o
 -13   7   6        0.19        4.82      6.41 o
 -12   7   6        0.07        3.29      5.59 o
 -11   7   6        0.26        2.24      4.43 o
 -10   7   6       12.31        8.94      5.52 o
  -9   7   6        4.21        0.69      3.81 o
  -8   7   6       10.84        8.16      4.55 o
  -7   7   6        0.62        0.74      3.09 o
  -6   7   6        0.61        2.57      3.12 o
  -5   7   6      129.08      143.73      5.19 o
  -4   7   6       21.54       20.30      3.24 o
  -3   7   6       13.91       15.74      2.35 o
  -2   7   6      108.06      108.84      4.21 o
  -1   7   6       42.81       38.05      4.00 o
   0   7   6      186.19      195.31      7.26 o
   1   7   6        0.78        1.14      2.53 o
   2   7   6      199.32      203.94      4.72 o
   3   7   6      111.49       95.62      5.99 o
   4   7   6        2.51        3.40      2.01 o
   5   7   6        1.58        2.02      3.16 o
   6   7   6        1.20        2.42      3.07 o
   7   7   6        9.33        8.47      2.26 o
   8   7   6        1.04        1.01      0.80 o
   9   7   6        0.17        0.27      1.67 o
  10   7   6        3.67        0.29      2.49 o
  11   7   6       11.47        3.84      3.60 o
  12   7   6        2.57        6.05      9.48 o
  13   7   6        0.34       -6.19     11.63 o
 -12   8   6        2.50       -1.25      5.24 o
 -11   8   6        4.74        3.47      4.73 o
 -10   8   6       16.34       11.50      5.13 o
  -9   8   6        1.03        9.35      5.08 o
  -8   8   6        6.75        8.26      4.91 o
  -7   8   6        3.37        2.46      3.88 o
  -6   8   6       15.32        8.65      3.89 o
  -5   8   6       17.56       17.57      3.98 o
  -4   8   6       15.19       15.19      3.71 o
  -3   8   6        4.32        0.87      1.95 o
  -2   8   6        6.17        7.97      2.06 o
  -1   8   6      310.31      336.84      6.25 o
   0   8   6       15.34       15.30      2.71 o
   1   8   6      190.71      186.63      4.87 o
   2   8   6       18.42       26.54      3.53 o
   3   8   6      159.35      173.60      3.87 o
   4   8   6        0.00        1.59      2.80 o
   5   8   6        0.33        4.18      3.25 o
   6   8   6       58.44       67.08      3.69 o
   7   8   6        1.62       -0.72      3.28 o
   8   8   6        0.69        0.55      2.03 o
   9   8   6        4.89        1.47      2.33 o
  10   8   6        5.32        2.21      3.19 o
  11   8   6        2.55        4.88     10.21 o
  12   8   6        0.90       10.55     13.03 o
 -11   9   6        0.84       11.63      7.13 o
 -10   9   6        1.71       -0.62      5.86 o
  -9   9   6        0.07        4.59      4.79 o
  -8   9   6       12.51        6.11      4.48 o
  -7   9   6        3.49        3.83      4.70 o
  -6   9   6        2.64        3.02      3.07 o
  -5   9   6        8.55        7.78      3.29 o
  -4   9   6        0.07        2.24      2.33 o
  -3   9   6       16.77       17.77      2.78 o
  -2   9   6       14.46       19.28      4.59 o
  -1   9   6       18.62       17.19      3.37 o
   0   9   6       79.04       82.22      4.60 o
   1   9   6        8.66        8.27      3.22 o
   2   9   6       45.10       49.99      3.85 o
   3   9   6       10.39       11.73      2.94 o
   4   9   6        0.60       -0.38      2.42 o
   5   9   6        0.43        1.86      2.53 o
   6   9   6        1.53       -1.67      3.81 o
   7   9   6        3.27        4.82      2.93 o
   8   9   6        0.71        2.09      4.97 o
   9   9   6        1.08        1.83      6.36 o
  10   9   6        3.15        4.84      8.97 o
  -9  10   6        0.00        6.65      4.99 o
  -8  10   6        0.84        5.79      5.36 o
  -7  10   6        0.36        4.76      4.09 o
  -6  10   6        2.91        0.47      3.34 o
  -5  10   6        3.39        2.04      2.63 o
  -4  10   6        7.16        5.57      2.77 o
  -3  10   6        3.57        2.31      3.61 o
  -2  10   6        3.53        0.73      3.41 o
  -1  10   6        4.40        1.64      3.07 o
   0  10   6        6.48        8.39      3.24 o
   1  10   6        3.41        5.51      4.11 o
   2  10   6        2.34        0.98      2.69 o
   3  10   6        2.33       -0.54      2.33 o
   4  10   6        0.45       -1.56      2.68 o
   5  10   6        5.43        1.34      5.61 o
   6  10   6       19.74       20.79     10.83 o
   7  10   6        1.90        5.57      5.45 o
   8  10   6        2.66       15.29      7.94 o
   9  10   6        0.07       -4.49     13.03 o
  -6  11   6        0.11        0.20      5.22 o
  -5  11   6        1.99        6.50      4.65 o
  -4  11   6        0.00       -4.27      4.71 o
  -3  11   6       19.66        6.39      6.27 o
  -2  11   6        1.99        1.03      4.72 o
  -1  11   6        9.75        6.88      4.19 o
   0  11   6        0.31       -0.54      3.98 o
   1  11   6        2.22        1.14      3.06 o
   2  11   6        0.11        1.21      3.12 o
   3  11   6        1.57        2.63      5.88 o
   4  11   6        0.00        5.84      6.68 o
   5  11   6       16.44       27.17     19.75 o
   6  11   6        0.22        2.05      6.47 o
  -1  12   6        6.83        7.23      6.52 o
   0  12   6        1.72       -2.98      6.70 o
 -16   1   7        3.37        3.22      7.60 o
 -15   1   7        0.27       -3.10      6.44 o
 -14   1   7        0.40       -0.27      5.75 o
 -13   1   7        0.66        0.44      5.05 o
 -12   1   7        1.66        2.21      4.88 o
 -11   1   7        2.33        6.54      4.77 o
 -10   1   7       27.24       24.72      5.36 o
  -9   1   7        0.60        0.32      3.80 o
  -8   1   7       36.32       39.52      4.38 o
  -7   1   7       13.19       11.57      3.88 o
  -6   1   7        0.00        5.51      3.36 o
  -5   1   7       35.62       37.31      4.15 o
  -4   1   7      453.14      435.19      6.73 o
  -3   1   7      155.82      161.42      3.66 o
  -2   1   7      796.58      817.70     13.04 o
  -1   1   7      367.94      402.54      5.28 o
   0   1   7       30.03       23.42      1.63 o
   1   1   7      111.56       98.82      2.09 o
   2   1   7       46.76       47.86      2.28 o
   3   1   7       12.88       12.94      1.59 o
   4   1   7       37.21       41.94      1.63 o
   5   1   7       18.12       21.47      1.94 o
   6   1   7      231.85      243.05      4.06 o
   7   1   7       15.36       14.24      2.13 o
   8   1   7      181.80      187.30      4.05 o
   9   1   7       15.51       19.28      2.87 o
  10   1   7        3.15        6.25      3.16 o
  11   1   7        5.84        3.94      2.99 o
  12   1   7       23.55       20.46      3.89 o
  13   1   7       16.28       14.76      4.44 o
  14   1   7        0.69        2.55      4.23 o
  15   1   7        1.83        2.42      4.32 o
 -16   2   7        0.00       10.47      7.81 o
 -15   2   7        0.08        3.62      7.32 o
 -14   2   7        9.84       10.52      7.26 o
 -13   2   7        0.27        1.34      5.61 o
 -12   2   7        5.63       -0.64      4.71 o
 -11   2   7        0.96       -0.68      4.77 o
 -10   2   7       97.64       97.55      6.49 o
  -9   2   7        3.67        5.81      4.62 o
  -8   2   7       42.63       37.48      6.19 o
  -7   2   7       12.20        9.89      4.00 o
  -6   2   7        4.23        4.94      3.52 o
  -5   2   7       81.13       78.66      4.07 o
  -4   2   7      209.37      216.11      6.62 o
  -3   2   7     1229.91     1209.54     11.38 o
  -2   2   7       30.76       25.86      2.55 o
  -1   2   7       96.29      108.89      2.75 o
   0   2   7      332.61      352.64      3.77 o
   1   2   7      755.11      744.00      6.34 o
   2   2   7      153.60      157.19      4.99 o
   3   2   7       53.83       43.95      1.63 o
   4   2   7      108.68      118.50      3.11 o
   5   2   7       38.33       34.24      2.59 o
   6   2   7      111.45      104.23      3.91 o
   7   2   7       27.95       30.10      2.91 o
   8   2   7       14.51       19.84      2.40 o
   9   2   7       52.27       36.89      3.32 o
  10   2   7      140.11      169.61      7.44 o
  11   2   7        3.26        3.05      2.95 o
  12   2   7       46.26       42.35      4.31 o
  13   2   7        1.38       -3.58      3.68 o
  14   2   7        5.92        2.42      3.85 o
  15   2   7        0.20        2.34      4.44 o
 -15   3   7        1.47        0.88      6.54 o
 -14   3   7        4.16       12.22      7.29 o
 -13   3   7       18.88       25.94      8.85 o
 -12   3   7        2.10        2.92      5.10 o
 -11   3   7       13.53       11.04      5.21 o
 -10   3   7        0.04        1.46      5.23 o
  -9   3   7      219.02      225.55     10.18 o
  -8   3   7      265.93      258.11      7.41 o
  -7   3   7      175.09      171.35      5.46 o
  -6   3   7       55.61       59.01      5.23 o
  -5   3   7       15.33       14.62      3.36 o
  -4   3   7       17.78       19.59      3.49 o
  -3   3   7       19.20       15.06      2.67 o
  -2   3   7      312.38      317.88      5.17 o
  -1   3   7        7.69       12.57      1.72 o
   0   3   7       38.41       38.35      2.55 o
   1   3   7       26.78       31.21      2.16 o
   2   3   7        1.80        3.59      1.93 o
   3   3   7      174.03      180.78      3.62 o
   4   3   7       37.42       43.56      2.94 o
   5   3   7        2.30        1.81      1.11 o
   6   3   7        0.47        1.64      1.36 o
   7   3   7       10.66       14.40      1.88 o
   8   3   7        6.16        3.65      2.49 o
   9   3   7      182.61      192.36      4.32 o
  10   3   7       58.79       62.06      3.51 o
  11   3   7       17.16       18.13      3.37 o
  12   3   7       18.24       19.40      3.89 o
  13   3   7       29.69       23.48      7.31 o
  14   3   7        2.04        2.21      3.93 o
  15   3   7        1.71        4.38      4.52 o
 -15   4   7        0.55        2.58      6.85 o
 -14   4   7        5.98        9.84      7.41 o
 -13   4   7        3.54       -6.00      6.00 o
 -12   4   7        5.85        8.40      5.91 o
 -11   4   7        4.90        1.04      5.06 o
 -10   4   7      171.75      148.54      7.22 o
  -9   4   7       57.36       64.26      6.24 o
  -8   4   7        8.80        7.91      4.63 o
  -7   4   7        1.81        0.92      3.69 o
  -6   4   7        8.01       13.57      3.46 o
  -5   4   7        3.97       -0.31      2.61 o
  -4   4   7       60.23       62.86      3.80 o
  -3   4   7      329.95      376.02      6.86 o
  -2   4   7       28.17       29.59      3.89 o
  -1   4   7       78.30       78.12      2.24 o
   0   4   7       97.09       98.41      3.31 o
   1   4   7        0.00        1.78      2.05 o
   2   4   7      233.94      229.05      4.37 o
   3   4   7       59.92       55.27      5.55 o
   4   4   7       18.29       15.71      3.78 o
   5   4   7        0.71        3.14      3.58 o
   6   4   7       20.11       28.58      2.69 o
   7   4   7        1.50       -0.13      1.24 o
   8   4   7        4.24        6.27      1.73 o
   9   4   7       24.59       36.16      3.41 o
  10   4   7        1.02        0.42      2.10 o
  11   4   7        8.66        5.31      3.08 o
  12   4   7        0.41       -0.79      3.48 o
  13   4   7        5.27        3.65      4.24 o
  14   4   7        0.40        1.75      3.91 o
  15   4   7        5.71        5.31      4.07 o
 -14   5   7        0.67       -1.70      7.51 o
 -13   5   7        0.27        8.11      7.48 o
 -12   5   7        0.81        0.36      5.02 o
 -11   5   7        3.09        5.67      5.62 o
 -10   5   7        0.16        3.39      4.73 o
  -9   5   7       15.86       19.96      5.23 o
  -8   5   7      138.40      154.83      8.77 o
  -7   5   7        6.09        7.26      4.68 o
  -6   5   7       13.65       20.11      3.91 o
  -5   5   7        0.43       -1.12      3.01 o
  -4   5   7       92.89       96.30      4.73 o
  -3   5   7       11.13        3.83      2.66 o
  -2   5   7       25.65       36.56      2.44 o
  -1   5   7        7.64        6.79      2.99 o
   0   5   7        1.26        0.62      1.54 o
   1   5   7        7.47        9.95      1.23 o
   2   5   7       23.88       25.59      6.18 o
   3   5   7      279.63      309.21     12.86 o
   4   5   7       22.40       27.27      4.93 o
   5   5   7       44.67       49.99      5.06 o
   6   5   7       44.27       45.20      1.97 o
   7   5   7        1.60        1.42      1.07 o
   8   5   7        5.41        6.00      1.70 o
   9   5   7       14.08       15.45      2.23 o
  10   5   7       60.97       52.58      6.74 o
  11   5   7        0.00       -1.12      2.52 o
  12   5   7        1.69        0.63      2.73 o
  13   5   7        3.16        1.00      3.64 o
  14   5   7        0.11        0.97      4.45 o
 -14   6   7        1.72       -1.63      5.30 o
 -13   6   7        4.95        8.15      5.98 o
 -12   6   7        0.19        4.57      5.30 o
 -11   6   7        5.19       -2.25      4.97 o
 -10   6   7       36.91       18.33     11.54 o
  -9   6   7        2.45        3.12      5.00 o
  -8   6   7       53.90       54.16      5.36 o
  -7   6   7        1.34        1.26      4.03 o
  -6   6   7       11.52       13.54      4.30 o
  -5   6   7        5.92        5.54      3.20 o
  -4   6   7        3.22        1.50      3.11 o
  -3   6   7       23.69       25.58      3.66 o
  -2   6   7       26.13       39.81      3.43 o
  -1   6   7        0.05        1.33      1.52 o
   0   6   7      128.29      140.23      4.60 o
   1   6   7        0.92       -0.84      1.17 o
   2   6   7       98.82       90.22      2.12 o
   3   6   7       25.86       44.79      6.51 o
   4   6   7        0.70        0.79      3.58 o
   5   6   7       93.05       93.67      6.87 o
   6   6   7       63.61       62.15      4.70 o
   7   6   7       20.37       18.40      2.02 o
   8   6   7        4.58        4.37      1.66 o
   9   6   7       25.30       31.85      6.40 o
  10   6   7        1.60        1.29      2.25 o
  11   6   7        6.62        0.92      2.80 o
  12   6   7        1.94        2.30      3.07 o
  13   6   7        1.20       -2.16     10.52 o
 -13   7   7        2.61        3.80      6.09 o
 -12   7   7        0.30        8.77      5.57 o
 -11   7   7       13.10       18.67      8.56 o
 -10   7   7        5.03       11.38      5.42 o
  -9   7   7        0.03       -3.51      4.56 o
  -8   7   7        0.31        1.10      3.91 o
  -7   7   7       70.46       77.39      5.35 o
  -6   7   7      120.51      120.76      5.49 o
  -5   7   7        5.10        3.28      3.10 o
  -4   7   7       20.12       25.31      3.78 o
  -3   7   7        3.12        6.42      2.26 o
  -2   7   7       10.30        5.80      2.10 o
  -1   7   7       21.39       23.27      2.55 o
   0   7   7       70.52       86.14      3.29 o
   1   7   7       13.69       14.13      2.16 o
   2   7   7       66.21       72.04      3.50 o
   3   7   7        0.68        2.87      1.13 o
   4   7   7       70.80       77.23      3.96 o
   5   7   7       44.39       37.62      2.55 o
   6   7   7        8.45        8.88      2.38 o
   7   7   7        0.40        1.22      2.60 o
   8   7   7        8.16        4.71      3.01 o
   9   7   7       11.77        4.93      2.36 o
  10   7   7        9.61        2.68      2.87 o
  11   7   7        4.66       -8.95     13.26 o
  12   7   7        1.91       17.54     12.81 o
 -12   8   7        4.31        5.17     15.25 o
 -11   8   7        0.41        0.56      4.32 o
 -10   8   7        4.08        8.01      4.90 o
  -9   8   7        0.00        1.20      3.84 o
  -8   8   7       13.42        8.94      4.50 o
  -7   8   7        2.17        5.25      4.47 o
  -6   8   7        0.34       -4.44      4.44 o
  -5   8   7       10.02       14.22      3.52 o
  -4   8   7        0.83        1.20      2.59 o
  -3   8   7        8.60        9.34      2.15 o
  -2   8   7        2.38        2.85      1.66 o
  -1   8   7      212.30      215.20      5.42 o
   0   8   7      137.50      146.46      4.47 o
   1   8   7       17.22       18.48      2.75 o
   2   8   7       58.51       59.20      3.74 o
   3   8   7       73.68       83.88      3.48 o
   4   8   7       16.37       20.22      2.70 o
   5   8   7       48.98       23.32     12.30 o
   6   8   7       79.67       80.49      3.08 o
   7   8   7        0.79        0.29      1.69 o
   8   8   7        1.37        2.31      5.04 o
   9   8   7        0.64        4.84      6.01 o
  10   8   7        0.45        1.32      6.31 o
  11   8   7        0.04        0.76      6.57 o
 -10   9   7        1.17        0.81      6.01 o
  -9   9   7        0.09        6.14      4.94 o
  -8   9   7        1.15        5.43      5.79 o
  -7   9   7       13.53       10.60      4.29 o
  -6   9   7       10.58        6.36      4.05 o
  -5   9   7        8.48        3.77      2.90 o
  -4   9   7        4.40        4.17      2.77 o
  -3   9   7        0.12        2.85      2.60 o
  -2   9   7        5.80        4.45      2.93 o
  -1   9   7       17.97       12.37      6.62 o
   0   9   7       82.18       85.27      5.90 o
   1   9   7       37.72       27.50      5.12 o
   2   9   7       27.71       30.16      5.90 o
   3   9   7       21.55       20.78      5.00 o
   4   9   7        2.88        5.07      4.58 o
   5   9   7        9.10        4.64      6.49 o
   6   9   7        2.47       -6.21      6.21 o
   7   9   7        0.03       -2.80      5.75 o
   8   9   7        1.84        0.22      4.99 o
   9   9   7        0.36       -5.04      7.69 o
  10   9   7        0.07       -2.14      6.91 o
  -8  10   7        2.20       10.39      5.45 o
  -7  10   7        0.56        0.57      3.87 o
  -6  10   7        0.05        6.80      5.35 o
  -5  10   7       13.20       19.12      7.91 o
  -4  10   7        0.01       -0.29      3.17 o
  -3  10   7        0.17        1.67      3.18 o
  -2  10   7        2.30        2.17      3.13 o
  -1  10   7       21.41       11.02      6.62 o
   0  10   7        3.14        0.30      2.43 o
   1  10   7        8.32        7.09      2.85 o
   2  10   7        0.18        2.68      2.73 o
   3  10   7        0.07       -2.73      6.41 o
   4  10   7        0.45        5.26      6.85 o
   5  10   7        0.56       15.30      8.15 o
   6  10   7        0.20        0.99      6.85 o
   7  10   7        0.13       -2.86      7.25 o
   8  10   7        0.01        2.34      5.69 o
  -6  11   7        0.18       -1.15      7.92 o
  -5  11   7        3.22        9.49      4.76 o
  -4  11   7        0.61       -3.21      4.48 o
  -3  11   7        0.97        2.79      4.19 o
  -2  11   7        0.92        0.26      3.57 o
  -1  11   7        3.00        1.03      3.78 o
   0  11   7        4.19       -1.35      8.58 o
   1  11   7        0.71        2.56      6.80 o
   2  11   7        0.63        4.43      6.15 o
   3  11   7        3.26        5.15      6.99 o
   4  11   7        0.04        0.67      6.82 o
   5  11   7        1.05       -7.11      7.50 o
 -15   0   8        0.29        0.00      9.53 o
 -14   0   8        4.92        0.00     11.12 o
 -13   0   8        6.68       -0.22      6.99 o
 -12   0   8       16.79        0.00      7.55 o
 -11   0   8       70.82       70.19      8.58 o
 -10   0   8       31.23       23.24     10.33 o
  -9   0   8        3.88       10.60      7.64 o
  -8   0   8       56.60       59.48     11.01 o
  -7   0   8      349.52      355.17     11.68 o
  -6   0   8        0.28        0.84      4.62 o
  -5   0   8      110.77      166.19     10.56 o
  -4   0   8     2613.10     2647.09     32.25 o
  -3   0   8       98.81       75.98      4.45 o
  -2   0   8      311.49      253.83      5.87 o
  -1   0   8     1719.43     1894.90     47.63 o
   0   0   8     9962.07    10429.95    110.41 o
   1   0   8     5829.26     5743.96     58.74 o
   2   0   8      570.63      604.28      9.39 o
   3   0   8      252.20      265.19      4.74 o
   4   0   8        2.74        0.00      1.62 o
   5   0   8        2.28        1.70      1.96 o
   6   0   8      108.47       73.67      3.76 o
   7   0   8       12.07        5.37      3.61 o
   8   0   8      485.08      422.80      8.57 o
   9   0   8        3.15       11.39      4.41 o
  10   0   8        0.49        1.54      5.62 o
  11   0   8        4.23        7.74      4.35 o
  12   0   8        2.51        5.49      4.31 o
  13   0   8        8.46        8.79      5.54 o
  14   0   8        0.98        0.11      4.22 o
  15   0   8        0.04        7.11      5.48 o
 -15   1   8        6.20        0.27      5.93 o
 -14   1   8        0.01       -0.12      5.16 o
 -13   1   8        8.91        0.09      5.00 o
 -12   1   8        0.51        0.96      6.48 o
 -11   1   8        5.51        4.12      4.77 o
 -10   1   8        1.69        0.19      4.21 o
  -9   1   8        1.70        3.37      4.04 o
  -8   1   8        0.30        1.18      3.89 o
  -7   1   8       30.12       15.34      3.69 o
  -6   1   8      292.78      231.83      5.65 o
  -5   1   8     1800.00     1693.21     18.87 o
  -4   1   8      414.28      517.50      9.40 o
  -3   1   8     1046.23      906.36      9.78 o
  -2   1   8       26.59       18.43      2.89 o
  -1   1   8      345.89      401.76      6.01 o
   0   1   8       55.89       44.71      2.45 o
   1   1   8     3084.12     3193.43     20.52 o
   2   1   8     4115.00     4210.18     32.12 o
   3   1   8        9.65        6.45      1.68 o
   4   1   8       17.58       20.54      1.66 o
   5   1   8      226.86      236.34      3.12 o
   6   1   8      181.51      196.94      3.71 o
   7   1   8        9.23        5.60      2.07 o
   8   1   8        4.99       12.35      2.72 o
   9   1   8       46.62       55.21      3.67 o
  10   1   8       22.49       34.96      3.63 o
  11   1   8        5.28        8.04      3.23 o
  12   1   8        5.40       12.12      5.06 o
  13   1   8        2.52        5.32      4.12 o
  14   1   8        0.00       -0.26      4.38 o
  15   1   8        1.44        1.66      4.51 o
 -15   2   8        1.66       -0.02      6.62 o
 -14   2   8       13.67        4.96      6.39 o
 -13   2   8        6.68        2.53      5.65 o
 -12   2   8       16.03       -0.28      5.76 o
 -11   2   8        0.31        2.30      5.12 o
 -10   2   8       72.37       76.34      6.40 o
  -9   2   8       90.39       95.29      6.27 o
  -8   2   8        2.20        1.65      3.68 o
  -7   2   8       80.12      109.91      6.33 o
  -6   2   8      107.89       88.19      4.73 o
  -5   2   8       36.20       45.00      3.58 o
  -4   2   8       30.89       36.67      3.70 o
  -3   2   8      720.22      718.85      9.04 o
  -2   2   8      995.69      972.68      9.78 o
  -1   2   8       21.61       30.03      3.05 o
   0   2   8      254.89      216.57      5.08 o
   1   2   8      230.05      191.91      3.14 o
   2   2   8        2.33        5.51      1.07 o
   3   2   8        0.21        6.11      0.62 o
   4   2   8        1.19        0.65      0.71 o
   5   2   8        0.87        4.41      1.39 o
   6   2   8       33.61       43.85      2.44 o
   7   2   8      109.99      107.22      3.90 o
   8   2   8       19.11       19.26      3.23 o
   9   2   8        4.80        9.43      3.35 o
  10   2   8       58.31       79.08      4.85 o
  11   2   8       18.84       18.72      3.23 o
  12   2   8       19.05       13.42      4.14 o
  13   2   8        1.80        1.41      3.41 o
  14   2   8        0.01        0.79      3.64 o
  15   2   8        1.22        4.05      4.61 o
 -15   3   8        2.31        4.46      9.27 o
 -14   3   8        0.47       -6.51      6.60 o
 -13   3   8        5.07        5.34      6.50 o
 -12   3   8        0.05        6.81      6.12 o
 -11   3   8       16.79        5.33      5.53 o
 -10   3   8        6.32        6.89      6.41 o
  -9   3   8       43.00       49.06      5.46 o
  -8   3   8      315.54      327.31      7.69 o
  -7   3   8       26.63       33.36      4.18 o
  -6   3   8      101.26      115.88      6.80 o
  -5   3   8      203.32      202.52      6.11 o
  -4   3   8      220.59      253.85      5.47 o
  -3   3   8      528.89      651.79      8.52 o
  -2   3   8       85.47       67.07      3.11 o
  -1   3   8      163.50      139.45      3.34 o
   0   3   8      216.64      186.06      4.15 o
   1   3   8       12.74       14.85      2.49 o
   2   3   8        8.72       14.73      2.30 o
   3   3   8        0.91        0.38      2.30 o
   4   3   8      730.10      822.93      8.54 o
   5   3   8      190.81      259.11      5.51 o
   6   3   8       24.35       14.22      1.72 o
   7   3   8        0.28        2.18      1.72 o
   8   3   8      136.02      159.33      3.68 o
   9   3   8       73.36       72.57      3.38 o
  10   3   8        7.85       12.00      3.00 o
  11   3   8       32.60       24.22      4.37 o
  12   3   8       53.87       61.66      4.79 o
  13   3   8        0.44        0.58      3.41 o
  14   3   8        0.04        0.79      3.70 o
  15   3   8        2.95        3.67      4.34 o
 -14   4   8        1.36        4.57      7.59 o
 -13   4   8        1.87        7.47      6.18 o
 -12   4   8        3.20        2.06      5.25 o
 -11   4   8        1.62        7.00      5.57 o
 -10   4   8      141.73      142.89      7.62 o
  -9   4   8      269.08      294.34     16.02 o
  -8   4   8        9.83       16.57      5.14 o
  -7   4   8       22.23       21.32      4.70 o
  -6   4   8        0.02        2.66      3.96 o
  -5   4   8        1.28        4.98      3.05 o
  -4   4   8       17.05       36.17      4.21 o
  -3   4   8       19.51       27.94      3.12 o
  -2   4   8      639.06      708.54      8.66 o
  -1   4   8        0.08        2.98      1.91 o
   0   4   8       48.44       54.12      3.83 o
   1   4   8       80.41       90.18      3.64 o
   2   4   8        0.70        2.11      1.69 o
   3   4   8       19.84       19.93      2.93 o
   4   4   8       78.38       76.76      4.54 o
   5   4   8      192.08      189.82      5.65 o
   6   4   8       22.49       21.93      2.49 o
   7   4   8       37.22       30.37      2.89 o
   8   4   8       73.69       88.63      2.44 o
   9   4   8        0.77        2.30      1.85 o
  10   4   8        6.59       13.00      2.69 o
  11   4   8       57.73       67.69      7.58 o
  12   4   8        2.78       -0.21      2.52 o
  13   4   8        3.46       -1.92      3.05 o
  14   4   8        5.83        2.68      3.47 o
 -14   5   8        4.07       -7.12      7.12 o
 -13   5   8        2.19        5.08      6.14 o
 -12   5   8        0.10        5.19      6.70 o
 -11   5   8        5.88       15.36      8.43 o
 -10   5   8       18.75       14.88      9.01 o
  -9   5   8      130.88      157.77     11.03 o
  -8   5   8      155.21      195.06     10.98 o
  -7   5   8       19.36       35.66      4.81 o
  -6   5   8        1.75       -0.97      4.02 o
  -5   5   8        0.35        6.10      3.10 o
  -4   5   8       31.84       24.89      3.78 o
  -3   5   8      117.90      114.95      4.99 o
  -2   5   8        0.09        0.67      2.13 o
  -1   5   8       18.68       25.08      2.32 o
   0   5   8       98.53       95.41      3.79 o
   1   5   8      158.04      139.36      8.25 o
   2   5   8        0.77        1.80      4.94 o
   3   5   8      166.01      193.04      8.42 o
   4   5   8      124.05      148.87      6.49 o
   5   5   8        0.25       -3.10      4.11 o
   6   5   8        2.42        5.85      4.03 o
   7   5   8        2.82        2.54      0.86 o
   8   5   8       13.33       12.64      1.77 o
   9   5   8       28.61       26.94      2.75 o
  10   5   8       22.40       11.40      3.26 o
  11   5   8        0.38       -0.20      2.12 o
  12   5   8       17.73        5.53      3.60 o
  13   5   8        0.01       -0.41      4.71 o
  14   5   8        0.38        0.03      7.10 o
 -13   6   8        0.15        6.39      5.51 o
 -12   6   8        0.01        2.77      5.72 o
 -11   6   8        7.51        2.97      5.92 o
 -10   6   8        5.57        7.66      5.68 o
  -9   6   8       15.61        4.49      4.82 o
  -8   6   8       64.63       45.98      9.38 o
  -7   6   8       83.96      101.06      6.09 o
  -6   6   8       30.26       30.36      4.44 o
  -5   6   8       10.95        7.82      3.38 o
  -4   6   8        3.34        2.10      3.12 o
  -3   6   8       19.27       19.21      3.70 o
  -2   6   8       73.41       87.42      4.02 o
  -1   6   8        0.08        1.05      1.22 o
   0   6   8       44.56       57.27      2.71 o
   1   6   8       79.85       97.73      5.51 o
   2   6   8       10.04       17.97      7.48 o
   3   6   8        6.37       11.91      9.52 o
   4   6   8       30.52       23.99      6.17 o
   5   6   8       17.36       15.35      5.09 o
   6   6   8        6.59        6.42      5.39 o
   7   6   8        3.68        3.03      4.43 o
   8   6   8        7.84        4.71      1.36 o
   9   6   8       34.75       12.72     10.09 o
  10   6   8        5.02        3.22      2.58 o
  11   6   8        0.00        8.67     11.01 o
  12   6   8        1.76       -6.67      8.70 o
  13   6   8        3.36       -1.16      8.70 o
 -12   7   8        1.06       13.43      6.97 o
 -11   7   8        4.61        3.75      5.52 o
 -10   7   8        0.01        3.76      4.68 o
  -9   7   8       22.61       24.79      6.28 o
  -8   7   8        1.93        3.52      3.98 o
  -7   7   8       27.72       34.52      4.28 o
  -6   7   8       41.18       49.49      4.71 o
  -5   7   8        8.84       13.27      3.78 o
  -4   7   8        4.44        6.46      3.40 o
  -3   7   8        1.24        5.25      2.34 o
  -2   7   8        8.24       15.93      2.77 o
  -1   7   8        5.95        1.83      1.13 o
   0   7   8       85.19       75.14      2.99 o
   1   7   8       26.74       38.11      3.96 o
   2   7   8      106.91       97.12      5.82 o
   3   7   8       51.06       65.21      8.09 o
   4   7   8       47.51       59.96      6.37 o
   5   7   8        0.39        1.16      4.92 o
   6   7   8        0.01       -1.40      4.43 o
   7   7   8       38.04       33.68     16.86 o
   8   7   8        0.53        0.60      5.08 o
   9   7   8        5.73       -1.48      6.12 o
  10   7   8       12.69       -2.33      6.29 o
  11   7   8        0.09       -1.92      6.63 o
  12   7   8        4.56        0.69      6.55 o
 -11   8   8        1.83       -5.51      5.57 o
 -10   8   8        0.05        5.10      5.34 o
  -9   8   8        2.64        4.20      4.67 o
  -8   8   8        1.96        7.01      5.69 o
  -7   8   8       23.99       18.03      6.29 o
  -6   8   8        0.16        5.91      4.02 o
  -5   8   8       15.05       26.10      4.31 o
  -4   8   8        6.78        2.78      2.88 o
  -3   8   8        4.30        3.60      2.60 o
  -2   8   8        3.21        1.52      1.27 o
  -1   8   8       70.88       84.09      4.55 o
   0   8   8        1.97        1.67      3.76 o
   1   8   8       94.33      102.84      4.73 o
   2   8   8       62.19       67.68      3.96 o
   3   8   8       97.55       85.99      6.31 o
   4   8   8        1.22        3.24      7.25 o
   5   8   8        0.00        0.50      5.33 o
   6   8   8        0.35       -0.30      5.07 o
   7   8   8        0.00        0.22      4.48 o
   8   8   8       15.37        2.60      7.24 o
   9   8   8        2.04       -4.24      5.66 o
  10   8   8        0.09       -7.55      8.07 o
  11   8   8        3.06       -0.13      6.87 o
 -10   9   8        1.64        1.12      7.63 o
  -9   9   8        2.91       10.45      5.28 o
  -8   9   8        0.04       -1.98      4.63 o
  -7   9   8       20.01       26.39      5.54 o
  -6   9   8        0.05        1.13      3.14 o
  -5   9   8        4.41        6.25      3.98 o
  -4   9   8        8.54        4.78      2.67 o
  -3   9   8        2.23        0.61      1.51 o
  -2   9   8        2.17       -0.20      2.91 o
  -1   9   8        0.24        0.50      2.37 o
   0   9   8        3.13        2.24      2.23 o
   1   9   8       33.68       34.71      7.30 o
   2   9   8        1.83        1.67      2.27 o
   3   9   8        0.63        6.22      6.29 o
   4   9   8        0.24        2.29      6.47 o
   5   9   8        2.49        1.26      5.62 o
   6   9   8        0.22        0.03      6.21 o
   7   9   8        0.57        0.26      5.74 o
   8   9   8        2.57        0.84      5.90 o
   9   9   8        0.58        0.51      7.14 o
  -8  10   8        0.28       21.57     12.58 o
  -7  10   8        1.25        4.75      4.85 o
  -6  10   8        0.98        5.69      7.79 o
  -5  10   8        4.80        2.25      3.99 o
  -4  10   8        5.37        7.25      3.93 o
  -3  10   8        0.82        0.61      3.56 o
  -2  10   8        0.26        3.82      3.31 o
  -1  10   8        3.43        3.25      2.74 o
   0  10   8        6.23        2.11      3.03 o
   1  10   8        5.63        6.05      7.40 o
   2  10   8        0.74        5.46      8.24 o
   3  10   8        0.44       -4.21      6.26 o
   4  10   8        1.20       14.46      8.11 o
   5  10   8        0.86        3.49      7.01 o
   6  10   8        0.14        1.77      8.36 o
   7  10   8        0.62        0.45      7.03 o
  -4  11   8        1.74        6.77      8.16 o
  -3  11   8        0.00        0.51      4.48 o
  -2  11   8        1.81       -0.45     11.68 o
  -1  11   8        1.75       -4.04     13.93 o
   0  11   8        0.84       -2.70     13.48 o
   1  11   8        0.12       12.75     10.78 o
   2  11   8        0.10       -6.23      6.75 o
   3  11   8        3.39       -0.64      6.95 o
   4  11   8        0.09       -3.83      6.79 o
 -15   1   9        0.73        0.67      6.23 o
 -14   1   9        1.66        0.00      5.61 o
 -13   1   9       36.51       22.77     15.78 o
 -12   1   9        1.57       -0.50      5.15 o
 -11   1   9        5.29        3.83      4.88 o
 -10   1   9        3.00        3.52      4.93 o
  -9   1   9       35.99       23.12      5.15 o
  -8   1   9        1.05       -0.66      4.18 o
  -7   1   9       33.52       37.35      4.58 o
  -6   1   9       44.94       42.23      4.74 o
  -5   1   9       24.56       25.92      4.35 o
  -4   1   9        2.04        0.80      2.47 o
  -3   1   9      250.73      282.59      5.33 o
  -2   1   9       57.05       63.36      3.11 o
  -1   1   9      155.65      172.90      3.64 o
   0   1   9       27.69       26.36      2.06 o
   1   1   9      438.15      455.03      4.65 o
   2   1   9       11.27       16.93      2.06 o
   3   1   9      345.35      346.20      4.74 o
   4   1   9       40.29       52.18      1.93 o
   5   1   9        5.78        4.06      1.33 o
   6   1   9       32.27       45.97      2.00 o
   7   1   9       19.37       16.90      2.47 o
   8   1   9       46.43       49.99      4.23 o
   9   1   9        8.30        8.52      3.17 o
  10   1   9       12.24       11.90      3.59 o
  11   1   9        3.95        3.03      3.69 o
  12   1   9        1.17        0.60      4.62 o
  13   1   9        6.13        7.06      4.42 o
  14   1   9        2.83        6.58      5.43 o
  15   1   9        0.00        1.89      5.34 o
 -15   2   9        1.12        0.36      7.54 o
 -14   2   9        3.06       -0.17      6.47 o
 -13   2   9        4.10        0.10      4.99 o
 -12   2   9        3.68        0.42      5.79 o
 -11   2   9       11.32        5.70      5.04 o
 -10   2   9        9.78        2.17      4.43 o
  -9   2   9       36.67       32.23      5.33 o
  -8   2   9       21.30       28.90      4.90 o
  -7   2   9        5.96        7.20      3.62 o
  -6   2   9        0.08       -0.60      2.96 o
  -5   2   9       45.01       61.59      3.73 o
  -4   2   9        1.14        1.11      2.67 o
  -3   2   9       33.66       34.12      2.78 o
  -2   2   9      308.09      373.16      5.77 o
  -1   2   9       24.46       16.33      1.91 o
   0   2   9        0.47        2.29      2.17 o
   1   2   9        4.42        7.42      1.10 o
   2   2   9      248.41      273.58      2.99 o
   3   2   9      193.43      207.74      3.30 o
   4   2   9        9.30        8.75      1.11 o
   5   2   9        7.19        8.90      0.90 o
   6   2   9       21.56       28.47      1.98 o
   7   2   9       12.96       15.03      2.10 o
   8   2   9       52.60       45.31      3.63 o
   9   2   9       49.84       50.51      3.40 o
  10   2   9       47.33       50.36      4.59 o
  11   2   9        0.16       -1.85      3.64 o
  12   2   9       12.79        9.09      3.86 o
  13   2   9        1.86        4.55      3.38 o
  14   2   9        0.36        1.19      3.43 o
 -14   3   9        0.39       -1.95      6.87 o
 -13   3   9        1.18       -0.60      7.03 o
 -12   3   9       24.87       15.06     10.57 o
 -11   3   9        4.27        1.66      4.81 o
 -10   3   9       42.72       55.00      5.91 o
  -9   3   9        5.21        5.77      4.49 o
  -8   3   9        5.10        4.90      4.70 o
  -7   3   9      114.07      120.73      5.74 o
  -6   3   9        1.71       -0.06      3.31 o
  -5   3   9      128.60      136.52      4.93 o
  -4   3   9        8.53       10.17      2.81 o
  -3   3   9       28.87       40.15      3.44 o
  -2   3   9       29.16       27.61      3.04 o
  -1   3   9       21.53       22.99      2.10 o
   0   3   9       13.48       14.58      1.49 o
   1   3   9      117.31      133.61      4.32 o
   2   3   9       63.82       63.03      3.26 o
   3   3   9       20.28       24.02      2.89 o
   4   3   9        3.11        5.29      3.45 o
   5   3   9       93.30       97.83      3.68 o
   6   3   9       37.89       38.92      2.74 o
   7   3   9        0.75        1.16      1.61 o
   8   3   9       39.00       48.40      3.83 o
   9   3   9        0.64        2.16      3.24 o
  10   3   9        4.81        5.83      3.33 o
  11   3   9       19.40       13.02      3.69 o
  12   3   9        5.73        5.31      3.42 o
  13   3   9        0.04       -1.33      2.98 o
  14   3   9        0.12       -1.72      3.37 o
 -14   4   9        1.42        6.16      7.74 o
 -13   4   9        2.14        8.41      7.09 o
 -12   4   9        9.30        1.27      5.90 o
 -11   4   9        9.84        3.52      6.34 o
 -10   4   9       24.23        6.28      6.31 o
  -9   4   9        1.10       -0.35      4.21 o
  -8   4   9       21.87       21.87      4.75 o
  -7   4   9        3.39        5.97      3.88 o
  -6   4   9       81.28       89.63      4.75 o
  -5   4   9        5.15       14.83      4.75 o
  -4   4   9       19.46       22.99      3.39 o
  -3   4   9       72.20       64.21      3.52 o
  -2   4   9      135.54      163.62      6.05 o
  -1   4   9       37.08       40.25      2.04 o
   0   4   9       34.43       44.81      3.76 o
   1   4   9       17.02       11.92      2.40 o
   2   4   9       31.15       29.34      3.71 o
   3   4   9      259.56      289.25      6.26 o
   4   4   9       21.71       17.45      3.14 o
   5   4   9       26.56       20.13      4.07 o
   6   4   9        0.42        2.18      3.85 o
   7   4   9       16.84       16.18      2.94 o
   8   4   9        1.83       -1.27      1.70 o
   9   4   9        9.71        6.42      3.00 o
  10   4   9       29.67       35.26      7.60 o
  11   4   9        7.74        1.87      2.52 o
  12   4   9        1.24        1.67      2.91 o
  13   4   9        3.74        0.00      5.37 o
  14   4   9        1.20        1.74      5.92 o
 -13   5   9        0.65        6.64      6.52 o
 -12   5   9        2.34        4.58      6.89 o
 -11   5   9       12.00        6.52      5.56 o
 -10   5   9        0.92        3.43      4.99 o
  -9   5   9      149.07      146.00      7.62 o
  -8   5   9       58.21       74.34      6.71 o
  -7   5   9      147.00      147.66      6.41 o
  -6   5   9        4.33        5.43      3.57 o
  -5   5   9        2.76        3.90      4.60 o
  -4   5   9       40.38       40.45      3.85 o
  -3   5   9        2.95        4.16      2.33 o
  -2   5   9      103.41      117.15      4.01 o
  -1   5   9        1.06        2.91      1.65 o
   0   5   9      119.39      138.19      3.95 o
   1   5   9        5.44        4.66      2.41 o
   2   5   9       24.11       37.51      4.40 o
   3   5   9        0.01        2.89      5.24 o
   4   5   9        0.33        4.76      4.49 o
   5   5   9       77.64       95.90      6.67 o
   6   5   9        5.89        2.29      4.47 o
   7   5   9        2.96        2.09      4.02 o
   8   5   9        0.31        1.73      4.30 o
   9   5   9        1.25        1.29      1.77 o
  10   5   9        8.63        2.24      2.45 o
  11   5   9        8.07        3.95      6.24 o
  12   5   9        7.40        2.59      4.69 o
  13   5   9        2.45        2.98      5.08 o
 -13   6   9        0.71        3.82      6.52 o
 -12   6   9        0.71        4.99      6.56 o
 -11   6   9        1.31        1.08      5.19 o
 -10   6   9        0.05       -0.29      4.95 o
  -9   6   9        0.05        3.87      4.81 o
  -8   6   9       33.95       27.00      6.80 o
  -7   6   9        4.49        5.50      5.46 o
  -6   6   9       20.06       24.84      4.66 o
  -5   6   9        0.68       -1.66      4.47 o
  -4   6   9        4.05        6.49      3.44 o
  -3   6   9        0.00        1.26      3.97 o
  -2   6   9        3.13        3.92      2.80 o
  -1   6   9        0.20        0.88      1.80 o
   0   6   9       48.60       49.99      3.74 o
   1   6   9       12.79       22.73      8.15 o
   2   6   9        3.72        0.45      5.08 o
   3   6   9        0.08       -3.17      5.87 o
   4   6   9       32.82       28.76      5.70 o
   5   6   9       29.08       48.75      8.10 o
   6   6   9       13.18        2.64      4.43 o
   7   6   9        0.07        0.99      4.52 o
   8   6   9       14.80       17.45      8.82 o
   9   6   9        0.67       -0.56      5.17 o
  10   6   9        5.84        1.67      5.26 o
  11   6   9        3.67        0.08      5.47 o
  12   6   9        5.64        1.72      6.58 o
 -12   7   9        0.01        5.45      5.36 o
 -11   7   9        0.03        0.70      4.39 o
 -10   7   9       11.25       11.12      5.43 o
  -9   7   9        8.61        3.28      4.89 o
  -8   7   9        9.00        4.39      3.83 o
  -7   7   9        7.81        7.32      4.44 o
  -6   7   9       28.25       25.76      4.65 o
  -5   7   9        0.04        0.05      3.41 o
  -4   7   9        3.18        4.00      2.96 o
  -3   7   9       14.87       14.61      2.63 o
  -2   7   9       33.02       26.19      2.35 o
  -1   7   9        0.54       -1.09      1.09 o
   0   7   9       28.58       38.27      3.98 o
   1   7   9       15.38       17.97      7.10 o
   2   7   9      158.21      187.97     12.13 o
   3   7   9       13.22       15.62      7.42 o
   4   7   9        1.78        0.94      5.44 o
   5   7   9        1.96        0.94      5.62 o
   6   7   9        2.94        0.44      5.62 o
   7   7   9        1.42        3.59      5.48 o
   8   7   9        2.34        0.12      5.44 o
   9   7   9        5.97        0.29      4.86 o
  10   7   9        0.17        2.47      6.15 o
  11   7   9        0.16       -3.00      7.49 o
 -10   8   9        4.05        3.46      4.54 o
  -9   8   9        3.96        5.81      4.34 o
  -8   8   9        3.46        9.08      4.14 o
  -7   8   9        5.62        8.54      4.63 o
  -6   8   9        0.07        3.91      3.83 o
  -5   8   9       26.01       27.24      6.25 o
  -4   8   9       21.74       29.84      3.85 o
  -3   8   9        8.48        7.25      3.14 o
  -2   8   9        2.51        0.51      1.17 o
  -1   8   9        0.67        0.80      2.13 o
   0   8   9       10.65       14.29      1.85 o
   1   8   9       50.29       50.75      5.51 o
   2   8   9       12.46        7.91     10.33 o
   3   8   9        0.31        5.05      8.40 o
   4   8   9       30.00        1.01      5.59 o
   5   8   9        0.08        0.95      5.59 o
   6   8   9        7.07        0.81      5.51 o
   7   8   9        5.03       -0.12      7.14 o
   8   8   9        1.54       -2.34      5.99 o
   9   8   9        3.15        0.57      6.92 o
  10   8   9        0.73       -0.02      5.51 o
  -9   9   9        0.05       -0.92      5.27 o
  -8   9   9        3.21        9.50      6.98 o
  -7   9   9        2.17        2.31      4.33 o
  -6   9   9        1.07        2.48      5.45 o
  -5   9   9       11.45        8.46      3.81 o
  -4   9   9       14.48       10.38      4.96 o
  -3   9   9        0.56        4.16      2.99 o
  -2   9   9        1.65        6.37      4.48 o
  -1   9   9        2.77        3.71      2.74 o
   0   9   9        3.79        2.15      1.86 o
   1   9   9        3.52       -4.04      7.45 o
   2   9   9       21.57       18.48     11.01 o
   3   9   9       27.05        0.57      7.12 o
   4   9   9        0.34        0.08      5.22 o
   5   9   9        1.26        0.29      5.66 o
   6   9   9        3.67        0.35      5.74 o
   7   9   9        0.20        0.92      6.11 o
   8   9   9        0.13        0.18      9.38 o
  -7  10   9        2.06        5.06      7.22 o
  -6  10   9        0.61       11.64      8.15 o
  -5  10   9        1.36       11.06      5.58 o
  -4  10   9        0.18        1.24      5.19 o
  -3  10   9        0.13        1.66      3.37 o
  -2  10   9        1.76       -1.80     12.13 o
  -1  10   9        0.05       -3.15     13.03 o
   0  10   9       17.54        2.70     13.03 o
   1  10   9        2.84        1.80     19.32 o
   2  10   9        0.09       -5.50      7.88 o
   3  10   9        0.01       -0.95      7.24 o
   4  10   9        0.25        4.76      6.73 o
   5  10   9        0.63       -2.68      7.38 o
   6  10   9        0.04        5.46      8.14 o
  -2  11   9        0.15        4.49     14.38 o
  -1  11   9        0.04       -2.70     13.93 o
   0  11   9        0.18       -5.39     22.92 o
   1  11   9        0.01       -3.69      8.15 o
   2  11   9        4.62        1.18      7.83 o
 -14   0  10        0.75        0.35      9.46 o
 -13   0  10       22.91        0.00      8.30 o
 -12   0  10       52.54       57.30     38.64 o
 -11   0  10        0.26        2.46      8.30 o
 -10   0  10        4.77        0.27      6.73 o
  -9   0  10       23.60       29.28      7.19 o
  -8   0  10       54.75       61.92      6.99 o
  -7   0  10       14.32       19.10      8.58 o
  -6   0  10      108.18      112.93      6.67 o
  -5   0  10        1.54        7.28      5.23 o
  -4   0  10       11.15        9.07      7.64 o
  -3   0  10        6.56        5.79      4.94 o
  -2   0  10        0.87        1.28      3.01 o
  -1   0  10        4.75       -1.13      3.06 o
   0   0  10       57.63       79.67      5.55 o
   1   0  10      233.62      267.96      5.20 o
   2   0  10       49.39       73.53      4.15 o
   3   0  10      344.52      297.70      5.81 o
   4   0  10      150.18      162.68      4.74 o
   5   0  10       11.24       16.25      2.47 o
   6   0  10        6.95        6.19      3.13 o
   7   0  10       26.88       30.23      3.47 o
   8   0  10      426.87      425.85      9.74 o
   9   0  10       13.75       20.07      6.81 o
  10   0  10        0.89        0.64      4.12 o
  11   0  10        0.00        1.09      6.74 o
  12   0  10       12.80       12.19      6.04 o
  13   0  10        8.88       14.71      8.53 o
  14   0  10        0.21       -3.87      6.78 o
 -14   1  10        0.22        0.00      5.33 o
 -13   1  10        0.36        0.45      5.28 o
 -12   1  10       10.22        0.33      5.22 o
 -11   1  10        4.90       -0.25      4.79 o
 -10   1  10       18.86       16.52      5.59 o
  -9   1  10       18.31       20.64      5.14 o
  -8   1  10        5.42        6.89      4.38 o
  -7   1  10        0.17        2.25      3.94 o
  -6   1  10        0.25       -0.43      2.77 o
  -5   1  10        4.78        1.13      3.36 o
  -4   1  10        7.23        5.54      3.20 o
  -3   1  10        0.53        1.49      2.96 o
  -2   1  10       13.38        6.06      2.55 o
  -1   1  10       68.93      100.91      3.89 o
   0   1  10      153.52      158.58      3.26 o
   1   1  10       24.48       31.10      2.44 o
   2   1  10       79.99       91.64      3.05 o
   3   1  10        6.74        7.14      2.14 o
   4   1  10       19.36       23.38      2.41 o
   5   1  10        0.00        0.36      1.63 o
   6   1  10       10.51       16.27      1.94 o
   7   1  10       25.99       28.78      2.48 o
   8   1  10        1.16        2.13      1.97 o
   9   1  10        5.23        4.56      3.05 o
  10   1  10       28.33       28.41      4.06 o
  11   1  10       18.24       16.15      4.34 o
  12   1  10        0.16       -2.15      4.92 o
  13   1  10        4.39        4.71      4.36 o
  14   1  10        3.00       10.98      5.63 o
 -14   2  10        6.66        0.33      5.94 o
 -13   2  10        3.61        0.22      5.21 o
 -12   2  10        0.19       -0.56      5.32 o
 -11   2  10        3.78        1.90      5.04 o
 -10   2  10        3.39        2.69      5.59 o
  -9   2  10        2.75        4.43      4.54 o
  -8   2  10       10.98       10.18      4.30 o
  -7   2  10       20.41       16.72      4.93 o
  -6   2  10        0.00       -0.45      3.28 o
  -5   2  10       18.45       18.11      3.24 o
  -4   2  10       15.47        8.42      3.15 o
  -3   2  10        2.66        0.50      2.11 o
  -2   2  10       12.52       17.35      2.95 o
  -1   2  10        6.26        8.94      2.00 o
   0   2  10        8.78       17.90      2.24 o
   1   2  10        1.89        2.03      1.75 o
   2   2  10      103.08      115.95      2.21 o
   3   2  10       24.39       24.03      2.31 o
   4   2  10        5.86        5.78      1.89 o
   5   2  10        1.36        1.12      1.17 o
   6   2  10        9.82       10.73      1.67 o
   7   2  10        3.67        6.25      1.45 o
   8   2  10       16.14       16.48      2.18 o
   9   2  10       24.73       27.70      3.22 o
  10   2  10        1.53       -0.83      3.41 o
  11   2  10       20.50       25.58      5.38 o
  12   2  10        1.59       -0.22      3.81 o
  13   2  10        3.72        4.70      4.25 o
  14   2  10        0.00        5.12      4.43 o
 -14   3  10        3.90        8.42      7.12 o
 -13   3  10        2.28        4.12      6.09 o
 -12   3  10        1.08       -0.23      5.44 o
 -11   3  10        0.15        2.57      5.08 o
 -10   3  10       18.26        6.83      5.46 o
  -9   3  10       14.04        8.29      4.75 o
  -8   3  10        0.08        0.86      4.27 o
  -7   3  10       70.81       72.86      9.62 o
  -6   3  10        7.17        5.12      3.77 o
  -5   3  10        0.55        5.27      3.02 o
  -4   3  10       93.55       98.55      4.19 o
  -3   3  10       41.88       43.62      3.52 o
  -2   3  10        0.00       -0.78      1.72 o
  -1   3  10        0.78       -0.30      1.41 o
   0   3  10        9.99       10.52      1.15 o
   1   3  10        0.13        0.48      2.72 o
   2   3  10       10.75        4.69      3.04 o
   3   3  10       49.18       61.55      4.04 o
   4   3  10        0.51       -0.63      2.58 o
   5   3  10        7.14       18.65      4.11 o
   6   3  10       25.95       34.44      3.47 o
   7   3  10       38.45       26.76      2.14 o
   8   3  10        0.18        0.89      1.74 o
   9   3  10        1.69       -1.26      2.04 o
  10   3  10       28.55       25.47      6.35 o
  11   3  10        5.14        2.21      3.14 o
  12   3  10       25.13       10.20      4.60 o
  13   3  10        0.74       -1.47      5.14 o
  14   3  10        0.00       -0.50      5.94 o
 -13   4  10        0.67        2.78      6.50 o
 -12   4  10        1.46        6.48      7.19 o
 -11   4  10        1.88        3.14      5.79 o
 -10   4  10       15.03       10.76      6.87 o
  -9   4  10       53.02       68.65      6.13 o
  -8   4  10       88.79       91.95      5.90 o
  -7   4  10        5.87        8.01      4.25 o
  -6   4  10        0.17       -0.30      3.70 o
  -5   4  10       22.39       24.19      7.37 o
  -4   4  10       82.46       86.85      4.74 o
  -3   4  10       88.50       92.26      3.59 o
  -2   4  10        0.24        1.18      2.46 o
  -1   4  10        3.38        2.78      2.74 o
   0   4  10       26.63       24.11      1.23 o
   1   4  10        1.09       -0.56      3.27 o
   2   4  10        6.03       13.93      3.18 o
   3   4  10       31.23       35.55      4.28 o
   4   4  10       12.36       11.15      4.27 o
   5   4  10       19.27       14.86      2.96 o
   6   4  10        4.85        4.55      3.93 o
   7   4  10       16.05       19.97      5.10 o
   8   4  10        1.44        0.29      4.41 o
   9   4  10        0.74        1.09      0.92 o
  10   4  10       56.15       59.41      7.47 o
  11   4  10       46.86        0.00      6.26 o
  12   4  10        0.21       -1.68      4.81 o
  13   4  10        7.50       -2.81      8.32 o
 -13   5  10        5.13        9.66      6.80 o
 -12   5  10        0.56        0.84      5.73 o
 -11   5  10        0.50        0.73      5.10 o
 -10   5  10        1.40       -0.97      5.88 o
  -9   5  10        4.57        2.71      5.88 o
  -8   5  10        1.04        3.21      6.05 o
  -7   5  10       34.25       41.82      5.74 o
  -6   5  10        3.11        7.33      4.00 o
  -5   5  10        1.96        3.26      3.02 o
  -4   5  10        0.00       -2.92      2.92 o
  -3   5  10        1.91       -0.95      2.42 o
  -2   5  10       41.21       53.09      2.72 o
  -1   5  10      104.08       92.99      3.66 o
   0   5  10       21.04       27.03      3.42 o
   1   5  10        3.79        0.71      1.70 o
   2   5  10        5.95        6.83      2.77 o
   3   5  10       48.32       49.34      4.96 o
   4   5  10      124.21      125.64      9.80 o
   5   5  10       22.52       14.24      5.25 o
   6   5  10       27.29       32.96      5.51 o
   7   5  10        8.08       10.54      5.10 o
   8   5  10        0.65        1.63      4.79 o
   9   5  10       55.79       82.94      6.95 o
  10   5  10        0.03        1.23      3.28 o
  11   5  10       19.48       14.59      4.93 o
  12   5  10        1.84        0.32      5.53 o
 -12   6  10        0.00        3.98      6.10 o
 -11   6  10        0.07        6.75      5.77 o
 -10   6  10        0.12       -4.45      5.54 o
  -9   6  10       10.92        5.97      5.40 o
  -8   6  10        3.17        1.47      4.38 o
  -7   6  10        0.03       13.01      9.66 o
  -6   6  10       11.61       17.28      4.66 o
  -5   6  10       11.84        9.16      4.17 o
  -4   6  10        7.27        4.18      2.85 o
  -3   6  10        0.23        0.81      3.72 o
  -2   6  10        7.77       11.17      2.85 o
  -1   6  10        0.07       -0.21      1.43 o
   0   6  10       16.40       19.01      2.57 o
   1   6  10       43.85       42.67      7.46 o
   2   6  10       22.60       26.28      7.14 o
   3   6  10        5.44        8.95      8.30 o
   4   6  10        4.10        1.50      4.93 o
   5   6  10        0.45        4.53      5.18 o
   6   6  10        2.79        3.55      6.81 o
   7   6  10        2.11        0.01      4.40 o
   8   6  10        1.62        4.12      7.57 o
   9   6  10        0.58       -0.46      4.72 o
  10   6  10       28.94       -0.50      5.76 o
  11   6  10       15.62        0.62      6.16 o
  12   6  10        5.75        3.76      7.60 o
 -11   7  10        1.54       -1.82      4.75 o
 -10   7  10        0.24        4.80      5.98 o
  -9   7  10        3.16        2.05      6.73 o
  -8   7  10        0.03        4.08      4.64 o
  -7   7  10        3.78        7.51      4.34 o
  -6   7  10        5.10        2.46      4.36 o
  -5   7  10        1.90        1.11      3.35 o
  -4   7  10       38.44       47.26      4.83 o
  -3   7  10       10.65        3.68      4.83 o
  -2   7  10        0.17        1.48      1.52 o
  -1   7  10       25.27       26.34      1.48 o
   0   7  10        0.45       -4.01      6.78 o
   1   7  10       77.62       90.52     10.56 o
   2   7  10        0.74        1.74      7.40 o
   3   7  10       42.19       53.27      8.76 o
   4   7  10        1.91        4.10      6.32 o
   5   7  10        3.95       -0.45      5.59 o
   6   7  10        4.05        0.55      5.96 o
   7   7  10        5.29       -1.12      6.36 o
   8   7  10        0.05        2.11      5.14 o
   9   7  10        0.35        2.49      6.96 o
  10   7  10        4.83       -0.70      5.84 o
  11   7  10        1.45       -3.43      7.14 o
 -10   8  10        2.51       10.34      5.40 o
  -9   8  10        0.16        5.16      4.86 o
  -8   8  10        0.10        1.52      4.38 o
  -7   8  10       10.20        7.05      8.11 o
  -6   8  10        1.72        4.54      4.20 o
  -5   8  10       16.96       16.28      3.75 o
  -4   8  10        0.86        3.94      3.56 o
  -3   8  10       12.42        6.25      2.82 o
  -2   8  10       10.59        4.87      3.15 o
  -1   8  10        0.23       -0.99      2.64 o
   0   8  10      127.34      155.41     10.79 o
   1   8  10        9.91        7.62     12.52 o
   2   8  10       46.68       44.15     33.03 o
   3   8  10        4.10       -0.20      6.58 o
   4   8  10       23.09       -0.62      5.88 o
   5   8  10        0.58       -1.82      5.85 o
   6   8  10        0.25        1.06      6.64 o
   7   8  10        0.18        0.26      6.08 o
   8   8  10        4.97       -0.45      5.96 o
   9   8  10        0.00       -3.30      6.05 o
  -8   9  10        0.61        7.07      4.74 o
  -7   9  10        2.03        8.47      5.29 o
  -6   9  10        0.54       -1.34      4.48 o
  -5   9  10        1.20        4.96      8.58 o
  -4   9  10        7.67        6.85      3.53 o
  -3   9  10        0.13        0.27      2.73 o
  -2   9  10        1.01       -0.78      6.89 o
  -1   9  10        8.17        4.66      7.77 o
   0   9  10        0.81       -3.03      9.39 o
   1   9  10       11.11       10.23      9.21 o
   2   9  10        5.09        4.28      7.77 o
   3   9  10        1.03       -0.20      6.90 o
   4   9  10        7.23        0.81      6.86 o
   5   9  10        2.59       -0.12      5.66 o
   6   9  10        1.75       -1.17      6.29 o
   7   9  10        2.66        0.80      7.15 o
   8   9  10        1.08        0.90     12.58 o
  -5  10  10        1.61        4.25      4.75 o
  -4  10  10        0.03       -3.06     11.01 o
  -3  10  10        0.87        4.04     22.02 o
  -2  10  10        1.75       -1.80     13.03 o
  -1  10  10        0.26       -2.70     13.48 o
   0  10  10        6.72        1.35     21.12 o
   1  10  10        3.94        0.90     12.58 o
   2  10  10        0.74        2.94     10.23 o
   3  10  10        0.58        1.43      6.61 o
   4  10  10        0.15       -1.32      6.61 o
   5  10  10        1.19        5.27      7.96 o
 -14   1  11        0.06       -0.21      5.78 o
 -13   1  11        0.03        0.25      5.74 o
 -12   1  11        2.03        0.11      4.77 o
 -11   1  11        5.94       -0.12      4.38 o
 -10   1  11        0.67       -1.17      4.37 o
  -9   1  11        2.25        2.11      5.00 o
  -8   1  11        0.80        0.54      3.52 o
  -7   1  11        0.42       -1.46      3.40 o
  -6   1  11        4.89        3.99      3.69 o
  -5   1  11        0.08        0.13      2.81 o
  -4   1  11       90.21       94.65      4.00 o
  -3   1  11       97.64       92.19      4.07 o
  -2   1  11        0.19       -1.34      3.07 o
  -1   1  11        3.26        2.51      2.38 o
   0   1  11        2.24        1.45      2.09 o
   1   1  11       32.56       28.68      2.27 o
   2   1  11        0.40       -0.80      2.19 o
   3   1  11       37.57       38.99      2.17 o
   4   1  11        5.36        3.63      1.35 o
   5   1  11        0.03        1.89      1.47 o
   6   1  11        3.59        4.47      1.72 o
   7   1  11       38.14       38.47      2.27 o
   8   1  11        0.26        0.06      1.83 o
   9   1  11        8.30        7.17      2.25 o
  10   1  11        0.32       -0.29      2.81 o
  11   1  11        3.91        2.69      3.70 o
  12   1  11        4.71        0.86      4.03 o
  13   1  11        2.84        3.59      4.30 o
 -14   2  11        0.17        0.47      7.91 o
 -13   2  11        0.69       -0.12      7.84 o
 -12   2  11        0.02       -0.74      6.82 o
 -11   2  11       10.45        4.71      5.67 o
 -10   2  11        0.11        0.65      5.25 o
  -9   2  11       70.94       81.71      6.25 o
  -8   2  11        5.77        3.33      4.43 o
  -7   2  11        0.89        2.57      3.93 o
  -6   2  11       49.07       52.45      4.69 o
  -5   2  11      110.56      109.48      5.32 o
  -4   2  11        2.54        5.02      2.96 o
  -3   2  11       46.66       50.18      5.38 o
  -2   2  11      112.76      120.67      4.57 o
  -1   2  11        1.54        4.58      2.27 o
   0   2  11       66.44       69.56      2.65 o
   1   2  11       57.62       60.27      2.23 o
   2   2  11       13.39       13.53      1.76 o
   3   2  11        4.84        6.33      0.78 o
   4   2  11        0.12        0.52      0.90 o
   5   2  11       15.16       10.10      1.61 o
   6   2  11       31.73       30.89      1.70 o
   7   2  11       27.46       32.63      1.92 o
   8   2  11        1.03       -0.01      1.23 o
   9   2  11        2.90        3.18      2.16 o
  10   2  11        3.12        0.23      2.13 o
  11   2  11       28.89       12.42      4.06 o
  12   2  11        1.21        2.42      4.20 o
  13   2  11        6.13        7.28      4.24 o
 -13   3  11        0.35       -0.10      6.41 o
 -12   3  11        3.79        1.02      5.59 o
 -11   3  11        0.18       -0.16      4.22 o
 -10   3  11       13.93        3.19      4.98 o
  -9   3  11       44.27       40.42     15.18 o
  -8   3  11       70.11       78.09      6.15 o
  -7   3  11       39.27       48.31      5.51 o
  -6   3  11       34.80       36.44      5.85 o
  -5   3  11        3.53        5.04      3.16 o
  -4   3  11        1.90        3.85      3.25 o
  -3   3  11       33.45       33.04      3.34 o
  -2   3  11        7.00        4.34      2.41 o
  -1   3  11       38.22       41.93      4.91 o
   0   3  11        2.06        0.56      1.06 o
   1   3  11       15.47       14.34      3.75 o
   2   3  11        0.95        1.46      2.82 o
   3   3  11       11.16       13.68      4.00 o
   4   3  11        8.27       10.69      3.37 o
   5   3  11        0.29       -1.42      2.70 o
   6   3  11       19.13       17.18      4.56 o
   7   3  11       22.72       23.81      4.79 o
   8   3  11       51.51       50.43      4.03 o
   9   3  11        2.93        2.42      1.79 o
  10   3  11        9.42        6.78      2.03 o
  11   3  11        3.19        5.55      4.74 o
  12   3  11       11.37        3.59      5.07 o
  13   3  11        3.16        3.41      5.52 o
 -13   4  11        4.42        5.65      6.57 o
 -12   4  11        0.94        6.37      6.79 o
 -11   4  11        1.60        9.56      6.07 o
 -10   4  11        6.87        6.11      5.21 o
  -9   4  11       76.21       88.64      7.65 o
  -8   4  11       18.26       15.09      5.28 o
  -7   4  11        0.04       -0.28      3.52 o
  -6   4  11        1.57        2.95      4.22 o
  -5   4  11        0.16       -0.43      2.45 o
  -4   4  11       26.12       21.37      3.52 o
  -3   4  11        8.36        8.35      3.34 o
  -2   4  11        7.55        7.21      2.35 o
  -1   4  11        6.25       10.96      1.72 o
   0   4  11       22.36       26.53      3.25 o
   1   4  11       43.96       39.92      4.82 o
   2   4  11       16.06       18.06      3.62 o
   3   4  11       42.26       49.94      4.89 o
   4   4  11        4.99        3.60      2.79 o
   5   4  11        0.00       -0.08      3.18 o
   6   4  11        0.02        3.96      4.78 o
   7   4  11        0.11       -2.89      4.08 o
   8   4  11        2.26        1.63      4.62 o
   9   4  11        0.38       -1.32      4.22 o
  10   4  11        0.78        2.51      3.76 o
  11   4  11        0.02       -0.93      4.51 o
  12   4  11        0.32        4.93      4.67 o
 -12   5  11        0.08        2.73      6.94 o
 -11   5  11        0.73        9.84      7.14 o
 -10   5  11        0.00        0.64      5.51 o
  -9   5  11       20.61        7.12      5.75 o
  -8   5  11        0.08        0.71      4.87 o
  -7   5  11        9.93        7.79      5.40 o
  -6   5  11        0.85        4.46      4.09 o
  -5   5  11       13.59       20.96      3.57 o
  -4   5  11        0.02        0.69      3.51 o
  -3   5  11       18.14       13.94      3.68 o
  -2   5  11        9.45        6.27      1.85 o
  -1   5  11        3.23       -0.15      1.65 o
   0   5  11        3.88        2.15      2.33 o
   1   5  11        4.15        5.88      2.48 o
   2   5  11        4.24        4.72      3.09 o
   3   5  11       32.33       34.04      3.80 o
   4   5  11       33.86       30.07      6.97 o
   5   5  11        2.10        4.85      6.59 o
   6   5  11        3.45        6.42      5.61 o
   7   5  11        0.45        2.95      5.37 o
   8   5  11        6.29        4.94      5.36 o
   9   5  11       11.13        8.09      6.68 o
  10   5  11        0.55        1.76      5.73 o
  11   5  11        0.16        4.09      6.91 o
  12   5  11        1.91       -0.19      5.69 o
 -11   6  11        0.00        2.75      5.59 o
 -10   6  11        0.31        4.62      5.65 o
  -9   6  11        0.14       -1.14      4.64 o
  -8   6  11        2.28       -2.06      4.27 o
  -7   6  11       23.34       25.54      4.80 o
  -6   6  11        8.66        5.46      3.84 o
  -5   6  11        2.91        5.59      3.50 o
  -4   6  11        1.77        1.17      3.19 o
  -3   6  11       13.06       13.08      2.43 o
  -2   6  11       19.99       21.61      3.80 o
  -1   6  11        0.20        0.42      1.05 o
   0   6  11        4.32        3.22      3.90 o
   1   6  11       50.81       54.18      5.87 o
   2   6  11       12.88       12.49     14.15 o
   3   6  11       16.85       16.67      7.46 o
   4   6  11        5.94        4.15      5.27 o
   5   6  11        0.21        1.71      5.86 o
   6   6  11        0.09       -0.51      5.69 o
   7   6  11        1.80        0.43      9.37 o
   8   6  11        5.16        0.22      5.08 o
   9   6  11        0.79        0.42      5.36 o
  10   6  11        9.03        3.87      6.53 o
  11   6  11        0.12       -3.59      6.64 o
 -10   7  11        0.70        7.13      6.09 o
  -9   7  11        0.25        5.25      6.13 o
  -8   7  11        0.65        1.36      4.22 o
  -7   7  11       17.90       14.89      6.87 o
  -6   7  11        3.80        3.27      4.38 o
  -5   7  11       13.10       20.13      8.52 o
  -4   7  11        0.97        3.57      4.53 o
  -3   7  11        0.02       -1.71      5.38 o
  -2   7  11        0.22       -0.45      2.43 o
  -1   7  11       28.07       24.38      3.37 o
   0   7  11       10.07       18.44      9.42 o
   1   7  11        0.04       -3.00      6.97 o
   2   7  11        1.01       -1.48      6.97 o
   3   7  11       14.68        9.72     12.36 o
   4   7  11        0.32       -4.15      5.87 o
   5   7  11        0.21        0.55      5.36 o
   6   7  11        0.73       -0.50      6.91 o
   7   7  11        5.55        0.04      5.90 o
   8   7  11        0.99       -1.22      8.21 o
   9   7  11        0.03        0.12      4.87 o
  10   7  11        2.27        2.90      6.09 o
  -9   8  11        1.35       -4.31      4.54 o
  -8   8  11        0.00        6.23      7.81 o
  -7   8  11        9.84       14.59      8.17 o
  -6   8  11       11.10       11.06      4.54 o
  -5   8  11        1.45       -1.88      3.73 o
  -4   8  11        0.03        1.80      2.38 o
  -3   8  11        3.00        2.99      2.03 o
  -2   8  11        7.53        6.49      3.03 o
  -1   8  11       12.32        7.40      7.99 o
   0   8  11       13.52       15.52     11.46 o
   1   8  11       65.77       83.00     12.19 o
   2   8  11        0.51        2.15      7.74 o
   3   8  11       12.37        6.92      9.42 o
   4   8  11       14.75        0.29      5.44 o
   5   8  11        5.37        0.40      6.50 o
   6   8  11        6.51        1.17      6.22 o
   7   8  11        0.76        0.52      6.78 o
   8   8  11        0.42        0.21      5.78 o
  -7   9  11        0.01       -2.19      5.90 o
  -6   9  11        0.26        2.46      5.36 o
  -5   9  11        3.41        7.68     10.07 o
  -4   9  11        1.39       12.65     10.98 o
  -3   9  11        0.03        2.80      9.44 o
  -2   9  11        0.78        0.76      7.45 o
  -1   9  11        7.09        1.35      7.55 o
   0   9  11       33.28       17.15     15.95 o
   1   9  11       14.96       15.91     14.83 o
   2   9  11        0.93        6.12      7.99 o
   3   9  11        4.18        0.70      9.28 o
   4   9  11        4.51        0.41      6.18 o
   5   9  11        0.47       -0.63      6.36 o
   6   9  11        0.50       -0.16      6.18 o
  -4  10  11        0.11       -5.84     13.03 o
  -3  10  11        0.09       -6.74     14.83 o
  -2  10  11        4.80        1.35     13.93 o
  -1  10  11        4.61        2.70     22.47 o
   0  10  11        5.54        0.00     12.58 o
   1  10  11        0.34        0.45     12.58 o
   2  10  11        0.10        0.00     12.58 o
   3  10  11        0.08       -2.86      7.06 o
 -13   0  12        0.33        0.00     11.59 o
 -12   0  12        8.90       -0.18      8.64 o
 -11   0  12       12.34        0.00      6.04 o
 -10   0  12        8.34        0.00      5.24 o
  -9   0  12        0.57        4.60      7.34 o
  -8   0  12        0.20        2.35      6.46 o
  -7   0  12        0.35        0.84      5.78 o
  -6   0  12       52.89       40.34     29.43 o
  -5   0  12      282.64      314.40     13.26 o
  -4   0  12       27.32       17.14     14.83 o
  -3   0  12      220.02      221.93      8.76 o
  -2   0  12      130.82      154.18     19.32 o
  -1   0  12       25.50       18.13     12.36 o
   0   0  12      246.40      243.65      7.08 o
   1   0  12      632.94      659.80     15.42 o
   2   0  12      841.28      789.63     19.10 o
   3   0  12        6.52        1.84      2.75 o
   4   0  12        0.01       -1.28      2.16 o
   5   0  12       17.10       27.99      3.99 o
   6   0  12        1.06        0.78      2.70 o
   7   0  12       26.16       19.46      7.80 o
   8   0  12        0.00       -1.74      2.47 o
   9   0  12       36.74       32.33      5.65 o
  10   0  12        3.21        0.19      3.41 o
  11   0  12        0.39        2.79      3.45 o
  12   0  12        6.17        2.46      4.09 o
  13   0  12        0.05       11.51     17.97 o
 -13   1  12        0.70       -0.12      5.50 o
 -12   1  12        4.42       -0.23      5.11 o
 -11   1  12        5.43       -0.30      5.12 o
 -10   1  12        0.11        3.17      5.16 o
  -9   1  12        1.77        1.27      4.43 o
  -8   1  12        4.96       11.97      4.74 o
  -7   1  12        0.50       -2.30      3.63 o
  -6   1  12       41.83       39.05      8.96 o
  -5   1  12      117.75       99.31      4.56 o
  -4   1  12      119.56      125.96      4.45 o
  -3   1  12        7.41        2.20      2.77 o
  -2   1  12       18.99        7.55      3.05 o
  -1   1  12        4.59        3.32      2.16 o
   0   1  12      155.57      154.93      3.57 o
   1   1  12      319.47      343.36     10.51 o
   2   1  12        4.79        2.93      2.94 o
   3   1  12      294.07      305.83      4.65 o
   4   1  12        4.40        4.58      1.54 o
   5   1  12        0.33        0.15      1.47 o
   6   1  12        9.85       16.16      2.02 o
   7   1  12        4.31        2.50      1.82 o
   8   1  12       16.14        9.35      2.35 o
   9   1  12        1.25       -1.09      2.33 o
  10   1  12        0.37        0.82      2.30 o
  11   1  12        0.34        1.98      2.58 o
  12   1  12        2.31        0.22      2.71 o
  13   1  12        4.30        8.90      4.86 o
 -13   2  12        4.66       -0.62      6.27 o
 -12   2  12        1.06        1.86      5.49 o
 -11   2  12        0.97        4.29      5.37 o
 -10   2  12        2.25       -3.53      5.85 o
  -9   2  12       14.66       12.00      5.82 o
  -8   2  12       15.46       26.48      4.88 o
  -7   2  12       12.62       13.45      4.22 o
  -6   2  12       92.05       96.14      5.38 o
  -5   2  12       14.82       11.55      4.01 o
  -4   2  12       27.27       23.99      5.32 o
  -3   2  12        8.99        6.93      2.79 o
  -2   2  12       44.76       46.02      3.73 o
  -1   2  12       27.05       22.62      4.64 o
   0   2  12       21.77       21.43      2.58 o
   1   2  12       84.33       83.43      6.10 o
   2   2  12       89.19       87.22      3.59 o
   3   2  12        8.64        7.20      1.57 o
   4   2  12        1.84        2.93      1.14 o
   5   2  12       31.80       25.26      2.78 o
   6   2  12       13.84       14.88      1.31 o
   7   2  12        1.72        0.46      1.14 o
   8   2  12        6.06        5.30      1.51 o
   9   2  12        1.12        2.92      2.28 o
  10   2  12        0.38       -0.77      2.19 o
  11   2  12        9.07       11.09      4.19 o
  12   2  12        8.38       16.95      5.35 o
  13   2  12        0.05       -0.06      5.97 o
 -13   3  12        0.13       -1.22      7.05 o
 -12   3  12        1.58       -1.23      6.00 o
 -11   3  12        1.19        0.57      5.41 o
 -10   3  12        6.83        6.08      6.43 o
  -9   3  12       39.09       19.00     11.09 o
  -8   3  12       26.59       24.93      6.10 o
  -7   3  12       68.02       64.56      5.42 o
  -6   3  12       17.61       16.47      4.58 o
  -5   3  12       17.52       33.13      3.72 o
  -4   3  12       77.60       63.59      4.67 o
  -3   3  12        3.72        2.11      2.57 o
  -2   3  12      105.16      127.43      3.99 o
  -1   3  12       20.05       25.03      2.06 o
   0   3  12        3.21        2.89      1.61 o
   1   3  12        0.51        2.37      3.11 o
   2   3  12       34.01       46.28      4.09 o
   3   3  12        4.13        0.18      3.29 o
   4   3  12       14.37       11.88      3.05 o
   5   3  12       12.46       13.94      3.21 o
   6   3  12       78.72       95.00      4.83 o
   7   3  12       23.52       15.00      4.23 o
   8   3  12        0.13       -0.10      3.79 o
   9   3  12        3.67       -0.75      4.92 o
  10   3  12        4.40        1.46      3.88 o
  11   3  12        5.43        9.74      5.44 o
  12   3  12        0.42       -0.68      4.61 o
 -12   4  12        0.69        0.15      5.94 o
 -11   4  12        3.10        9.08      6.11 o
 -10   4  12        3.75        3.15      6.13 o
  -9   4  12       20.06       13.15      5.69 o
  -8   4  12      106.39      132.13      6.57 o
  -7   4  12       16.22       13.65      4.64 o
  -6   4  12        0.16        3.49      3.79 o
  -5   4  12        0.22       -3.17      3.17 o
  -4   4  12        6.28        5.43      2.82 o
  -3   4  12       30.81       21.59      4.15 o
  -2   4  12        0.04        1.12      1.64 o
  -1   4  12       71.99       62.87      6.25 o
   0   4  12       29.84       31.44      3.73 o
   1   4  12        2.48       -0.78      4.55 o
   2   4  12        1.38        0.60      3.12 o
   3   4  12        0.00        2.05      3.13 o
   4   4  12       38.11       45.48      5.41 o
   5   4  12       12.12        9.80      4.37 o
   6   4  12        0.82       -2.63      3.15 o
   7   4  12        0.77       -1.95      4.48 o
   8   4  12        5.19        2.89      4.42 o
   9   4  12        7.96        3.32      4.59 o
  10   4  12        2.74        3.01      5.35 o
  11   4  12        2.40        3.45      5.61 o
  12   4  12        3.81       -0.56      4.60 o
 -11   5  12        1.20        3.82      6.21 o
 -10   5  12        3.29       -0.50      5.12 o
  -9   5  12       42.55       14.35      6.60 o
  -8   5  12        1.59        4.84      5.19 o
  -7   5  12       19.89       13.11      5.71 o
  -6   5  12        9.54        5.40      3.68 o
  -5   5  12        1.68        2.51      3.09 o
  -4   5  12        0.09        0.92      3.07 o
  -3   5  12        2.63        0.80      2.41 o
  -2   5  12       10.85        9.35      2.08 o
  -1   5  12       36.66       33.96      2.51 o
   0   5  12        6.67        3.92      3.73 o
   1   5  12       12.87        6.88      2.82 o
   2   5  12       14.52       10.40      4.25 o
   3   5  12       22.61       23.83      2.88 o
   4   5  12       24.38       30.68      5.54 o
   5   5  12        1.67        0.49      5.84 o
   6   5  12       13.70       10.65      6.91 o
   7   5  12        2.31        9.30      6.33 o
   8   5  12        0.31       10.51      7.66 o
   9   5  12        0.94       -5.92      5.92 o
  10   5  12        0.00       -0.99      7.44 o
  11   5  12        0.17       13.72      7.46 o
 -11   6  12        0.19       -5.05      6.73 o
 -10   6  12        8.16        3.99      6.10 o
  -9   6  12        2.66        4.55      5.43 o
  -8   6  12       32.61       26.33     10.43 o
  -7   6  12       12.14        5.69      4.36 o
  -6   6  12        5.26        1.08      4.04 o
  -5   6  12        3.88        4.49      3.66 o
  -4   6  12        1.08       10.86      7.07 o
  -3   6  12        2.46        2.57      2.81 o
  -2   6  12        5.94        8.73      2.53 o
  -1   6  12        2.67        5.40      3.48 o
   0   6  12        5.34        4.20      3.25 o
   1   6  12        0.11       -1.88      2.54 o
   2   6  12       12.87       13.90      1.33 o
   3   6  12       24.20       27.48      7.92 o
   4   6  12        6.63        5.64      5.70 o
   5   6  12        3.00        1.80      6.10 o
   6   6  12        2.89        0.16      5.55 o
   7   6  12        1.31        0.11      6.10 o
   8   6  12        9.68        1.48      5.72 o
   9   6  12        4.08        0.50      5.86 o
  10   6  12        2.36        4.31      6.68 o
  -9   7  12        0.06        7.46      5.97 o
  -8   7  12        3.11        4.71      6.74 o
  -7   7  12        1.52        5.39      4.27 o
  -6   7  12        0.15       11.08      5.86 o
  -5   7  12        0.20       -0.99      2.88 o
  -4   7  12        0.95        4.87      3.78 o
  -3   7  12        0.24       -1.45      2.77 o
  -2   7  12        3.89        0.64      2.10 o
  -1   7  12        3.67        3.52      3.69 o
   0   7  12        1.29       -9.63      9.89 o
   1   7  12       40.11       68.98      9.37 o
   2   7  12       24.28       15.29     11.91 o
   3   7  12       16.15        9.32     10.78 o
   4   7  12       22.16        5.18      6.40 o
   5   7  12        2.77       -0.46      6.01 o
   6   7  12        0.86       -0.39      6.32 o
   7   7  12        0.20       -0.52      7.57 o
   8   7  12        4.37       -0.57      5.92 o
   9   7  12        3.09       -0.11      5.72 o
  -8   8  12        0.69       10.89      4.17 o
  -7   8  12        0.01        5.57      4.30 o
  -6   8  12        9.40        5.25      3.81 o
  -5   8  12        0.64        2.02      3.01 o
  -4   8  12        0.03        3.35      6.51 o
  -3   8  12        4.51        4.59      6.62 o
  -2   8  12        4.80       -0.10      5.57 o
  -1   8  12        1.36        0.98      7.23 o
   0   8  12        0.34        0.32      7.23 o
   1   8  12        3.99        1.66      9.80 o
   2   8  12       41.59       42.62     30.11 o
   3   8  12        7.30        5.13      8.24 o
   4   8  12        3.09       -0.14      5.35 o
   5   8  12        0.14       -0.24      6.61 o
   6   8  12        0.00       -1.34      6.40 o
   7   8  12        1.83        1.18      7.47 o
  -6   9  12        1.18       -5.84     13.03 o
  -5   9  12        0.07        4.51     10.37 o
  -4   9  12        1.61        2.88      9.47 o
  -3   9  12        2.15        3.36      9.89 o
  -2   9  12        1.07        0.00     12.13 o
  -1   9  12        0.19       -0.45     12.13 o
   0   9  12        3.34       -0.45     12.13 o
   1   9  12        4.45        0.00     18.42 o
   2   9  12        0.53       -0.45     11.68 o
   3   9  12        0.08        0.45     12.13 o
   4   9  12        1.91       -0.78      6.55 o
   5   9  12        0.01       -0.47      6.46 o
 -12   1  13        4.76       -0.12      5.25 o
 -11   1  13        1.83        9.16      6.13 o
 -10   1  13        0.30        2.21      4.71 o
  -9   1  13        0.86        2.15      5.06 o
  -8   1  13       18.31       11.13      4.60 o
  -7   1  13        1.48        0.98      3.89 o
  -6   1  13        2.88        1.08      3.45 o
  -5   1  13        0.19        1.43      3.19 o
  -4   1  13       10.06        5.90      3.29 o
  -3   1  13        5.72        1.47      3.01 o
  -2   1  13        3.52        1.30      2.69 o
  -1   1  13       22.72       26.76      3.71 o
   0   1  13       21.66       14.35      2.55 o
   1   1  13       31.88       34.92      7.85 o
   2   1  13      110.75      129.49      4.86 o
   3   1  13        7.75        8.14      2.17 o
   4   1  13        1.52        0.03      1.64 o
   5   1  13       14.83       18.14      1.87 o
   6   1  13        0.05        0.17      1.63 o
   7   1  13        2.66        4.49      2.14 o
   8   1  13        6.36        4.14      2.44 o
   9   1  13        3.10        3.09      2.82 o
  10   1  13        1.37        1.75      2.45 o
  11   1  13        0.23        3.53      3.97 o
  12   1  13        4.16        5.02      7.03 o
 -12   2  13        2.76        0.93      6.41 o
 -11   2  13        0.40       -0.62      4.97 o
 -10   2  13        5.68        4.73      5.50 o
  -9   2  13        0.92       -2.28      4.71 o
  -8   2  13        0.05        2.04      4.63 o
  -7   2  13        0.01        0.14      3.24 o
  -6   2  13        0.26        0.48      3.87 o
  -5   2  13        5.15        1.26      3.68 o
  -4   2  13       40.91       51.70      4.09 o
  -3   2  13        0.06       -0.44      2.30 o
  -2   2  13        0.01        0.68      2.79 o
  -1   2  13       38.51       47.69      2.93 o
   0   2  13        0.05       -0.37      1.72 o
   1   2  13       25.52       20.17      2.88 o
   2   2  13        6.69        6.13      1.50 o
   3   2  13       15.95       13.91      1.47 o
   4   2  13       27.54       19.13      1.37 o
   5   2  13        0.19        2.28      3.56 o
   6   2  13        4.88        3.15      1.91 o
   7   2  13       32.29       24.53      4.19 o
   8   2  13        0.25        0.57      1.67 o
   9   2  13        0.07       -1.65      3.67 o
  10   2  13        0.26       -2.12      4.29 o
  11   2  13        7.91       10.71      5.71 o
  12   2  13        0.50       -0.50      4.11 o
 -12   3  13        1.44       -0.32      5.28 o
 -11   3  13        3.20        1.08      5.55 o
 -10   3  13        0.05        0.59      4.85 o
  -9   3  13       14.20        8.25      6.28 o
  -8   3  13        3.32       -1.05      4.34 o
  -7   3  13        6.56        3.99      4.28 o
  -6   3  13        0.25       -1.44      3.89 o
  -5   3  13        1.45        2.10      3.56 o
  -4   3  13       13.56        9.92      4.86 o
  -3   3  13        7.19        3.06      3.43 o
  -2   3  13        0.06       -0.37      2.31 o
  -1   3  13        4.59        2.96      1.99 o
   0   3  13       15.39       10.43      2.76 o
   1   3  13        1.59        2.77      3.73 o
   2   3  13       31.89       42.94      4.37 o
   3   3  13        1.64        3.85      4.35 o
   4   3  13        1.78        2.22      2.94 o
   5   3  13       11.07        7.38      3.81 o
   6   3  13        3.74        0.54      3.03 o
   7   3  13        0.01       -1.65      3.70 o
   8   3  13        0.63       -2.65      4.89 o
   9   3  13        4.22        5.15      5.44 o
  10   3  13        2.84        2.16      5.56 o
  11   3  13        0.00        2.34      7.09 o
 -11   4  13        6.57        7.05      6.93 o
 -10   4  13        0.51        5.97      6.44 o
  -9   4  13        6.34        4.01      4.86 o
  -8   4  13        0.06        4.24      4.60 o
  -7   4  13       13.96        8.10      4.22 o
  -6   4  13        9.27        3.83      3.53 o
  -5   4  13       15.02       11.24      3.95 o
  -4   4  13        7.22        5.00      3.37 o
  -3   4  13        0.45       -0.63      3.21 o
  -2   4  13       10.59        8.06      2.31 o
  -1   4  13        8.19       10.90      3.38 o
   0   4  13        0.14        2.16      2.98 o
   1   4  13       25.76       26.80      4.08 o
   2   4  13        6.78        7.33      3.99 o
   3   4  13        1.43        1.72      4.89 o
   4   4  13       43.34       52.73      5.45 o
   5   4  13        0.70       -2.61      2.99 o
   6   4  13        0.00        2.08      3.00 o
   7   4  13        0.33       -1.19      5.14 o
   8   4  13        2.48        2.50      4.89 o
   9   4  13        3.57        4.48      5.90 o
  10   4  13        7.03        6.43      5.79 o
  11   4  13        2.23        0.95      4.98 o
 -11   5  13        2.63        6.48      6.75 o
 -10   5  13       12.07        4.97      6.12 o
  -9   5  13        1.40        8.45      6.27 o
  -8   5  13       48.36       45.60     12.06 o
  -7   5  13        0.01        6.43      5.94 o
  -6   5  13       29.60       37.40      4.52 o
  -5   5  13        0.05       -0.85      4.20 o
  -4   5  13        0.09        6.87      3.92 o
  -3   5  13        1.95        1.61      2.90 o
  -2   5  13        3.06        4.50      1.53 o
  -1   5  13       20.15       20.06      3.84 o
   0   5  13        5.33        4.23      3.19 o
   1   5  13        7.10        7.23      3.19 o
   2   5  13        2.69       -1.27      6.34 o
   3   5  13        8.20        9.50      4.29 o
   4   5  13        0.40        2.24      3.51 o
   5   5  13        0.16       -5.80      5.80 o
   6   5  13        2.73        2.55      4.95 o
   7   5  13        0.02        5.07      5.47 o
   8   5  13        0.79       -3.85      6.41 o
   9   5  13        3.63        5.40      6.71 o
  10   5  13        0.93       -1.26      7.48 o
 -10   6  13        0.22        4.19      6.05 o
  -9   6  13        0.92       -0.10      5.61 o
  -8   6  13        0.22       -3.76      4.60 o
  -7   6  13        9.32        5.93      4.17 o
  -6   6  13        5.87        6.44      4.38 o
  -5   6  13        0.27        1.70      4.12 o
  -4   6  13        0.35       -0.58      2.86 o
  -3   6  13        0.68        0.19      2.45 o
  -2   6  13        5.01        2.90      2.85 o
  -1   6  13        0.20        0.10      2.72 o
   0   6  13        0.02       -1.27      3.64 o
   1   6  13        9.15        9.04      2.18 o
   2   6  13        6.22       10.19      1.94 o
   3   6  13        7.01        9.26      9.66 o
   4   6  13        0.33        0.65      5.76 o
   5   6  13        0.00        1.23      6.86 o
   6   6  13        1.84        7.79      7.76 o
   7   6  13        2.12       -2.17      6.73 o
   8   6  13        0.05        3.84      6.13 o
   9   6  13        2.10        3.41      6.36 o
  -8   7  13        1.02        1.32      4.52 o
  -7   7  13        0.60        3.08      5.32 o
  -6   7  13        0.04        2.14     10.86 o
  -5   7  13        4.59       10.10      5.84 o
  -4   7  13        0.05       -4.11      9.12 o
  -3   7  13        0.77        3.65      8.80 o
  -2   7  13        9.03        7.95      2.84 o
  -1   7  13        9.12        1.37      9.23 o
   0   7  13        1.28        0.96      7.42 o
   1   7  13        4.56       -1.62      7.46 o
   2   7  13        1.14       -2.92      7.63 o
   3   7  13       10.40        3.08      9.18 o
   4   7  13        1.18        1.01      5.88 o
   5   7  13        0.09        0.04      5.18 o
   6   7  13        0.63       -0.65      7.78 o
   7   7  13        0.48       -0.06      7.07 o
   8   7  13        1.45        5.04      6.88 o
  -6   8  13        1.26        6.96     10.77 o
  -5   8  13        0.55       -3.77      9.15 o
  -4   8  13        8.25       11.47     11.63 o
  -3   8  13        0.62        8.08      7.20 o
  -2   8  13        3.13        7.23     10.97 o
  -1   8  13        0.27        0.73      7.87 o
   0   8  13        0.70       -4.31      8.51 o
   1   8  13        1.34        0.19      8.81 o
   2   8  13        7.10        2.78      8.56 o
   3   8  13        8.25        5.04     10.17 o
   4   8  13        1.35       -0.01      5.70 o
   5   8  13        2.12       -0.59      6.30 o
   6   8  13        1.17        1.36      6.63 o
  -3   9  13        2.03      -10.78     15.73 o
  -2   9  13        0.00       16.63     15.73 o
  -1   9  13        0.01       -0.90     13.03 o
   0   9  13        3.23       -0.45     20.22 o
   1   9  13        0.96        0.00     12.13 o
   2   9  13        0.58        0.00     11.68 o
   3   9  13        0.15        0.26      8.38 o
 -12   0  14        5.76        2.83      9.80 o
 -11   0  14        5.93       -8.26      8.26 o
 -10   0  14        0.52       -3.39      6.83 o
  -9   0  14        0.04       -2.47     10.11 o
  -8   0  14        0.45        1.09      5.55 o
  -7   0  14        4.77       -0.82      5.84 o
  -6   0  14        0.43        1.26      4.73 o
  -5   0  14        3.81        1.93      7.29 o
  -4   0  14        0.71       -0.86      3.96 o
  -3   0  14        1.81        1.83      4.74 o
  -2   0  14        5.07       11.33      4.82 o
  -1   0  14        0.06       -0.88      3.12 o
   0   0  14        9.74        5.92      4.32 o
   1   0  14        0.92       -1.35      4.77 o
   2   0  14       88.72       96.62      7.10 o
   3   0  14        5.57        1.57      3.04 o
   4   0  14       19.19        2.91      4.39 o
   5   0  14        4.57        2.12      4.42 o
   6   0  14       25.83       23.96      7.77 o
   7   0  14       21.20       19.88      6.54 o
   8   0  14        3.06        1.42      2.66 o
   9   0  14       11.72       -1.01      2.99 o
  10   0  14        1.24        5.58      7.88 o
  11   0  14        1.70        0.00      6.74 o
 -12   1  14        0.24        3.77      5.99 o
 -11   1  14        4.50        7.21      6.19 o
 -10   1  14        0.59        5.71      5.09 o
  -9   1  14        1.29        3.41      4.97 o
  -8   1  14        0.18       -1.80      4.90 o
  -7   1  14        6.35        3.93      4.72 o
  -6   1  14        1.17       -1.21      4.07 o
  -5   1  14        0.04        0.37      2.97 o
  -4   1  14        0.04        0.31      3.68 o
  -3   1  14        0.89        2.32      2.77 o
  -2   1  14        3.78        5.41      2.58 o
  -1   1  14        0.01        0.17      2.13 o
   0   1  14        0.32       -1.90      2.10 o
   1   1  14       40.91       43.56      3.21 o
   2   1  14        2.62        3.89      2.41 o
   3   1  14       15.20       10.44      2.24 o
   4   1  14        0.73       -1.20      1.70 o
   5   1  14        5.17        2.82      1.88 o
   6   1  14        4.08        2.03      1.58 o
   7   1  14        4.02        0.41      1.98 o
   8   1  14        0.76       -1.31      1.84 o
   9   1  14        7.55        7.17      5.31 o
  10   1  14        0.53        2.25      4.19 o
  11   1  14        0.37       -0.46      6.19 o
 -11   2  14        1.83        5.51      5.99 o
 -10   2  14        0.62        7.43      6.24 o
  -9   2  14        0.64        1.29      4.38 o
  -8   2  14        2.04       -0.60      3.98 o
  -7   2  14        1.25        1.01      5.14 o
  -6   2  14        2.23        0.50      3.21 o
  -5   2  14        0.77       -0.30      2.81 o
  -4   2  14        3.25        2.94      3.27 o
  -3   2  14        4.26       -0.11      2.63 o
  -2   2  14        1.64        2.00      2.67 o
  -1   2  14        0.04        0.76      2.38 o
   0   2  14        0.07       -0.09      1.37 o
   1   2  14        2.32        0.27      2.26 o
   2   2  14        7.33        7.09      1.76 o
   3   2  14        6.71        5.28      1.21 o
   4   2  14        0.24        1.27      2.91 o
   5   2  14        0.70        1.58      3.70 o
   6   2  14        0.04        2.96      3.52 o
   7   2  14        0.29        1.08      3.52 o
   8   2  14        6.58       -0.16      2.88 o
   9   2  14        2.64        0.67      4.35 o
  10   2  14        0.04        0.16      4.44 o
  11   2  14        0.01        3.37      4.92 o
 -11   3  14        0.44       -2.64      5.48 o
 -10   3  14        0.55        3.60      5.42 o
  -9   3  14        1.01        3.25      5.76 o
  -8   3  14       16.79        6.90      5.25 o
  -7   3  14        3.04        1.16      4.35 o
  -6   3  14       17.81       13.17      4.93 o
  -5   3  14        5.68        3.22      3.22 o
  -4   3  14        0.01        0.90      3.48 o
  -3   3  14        7.51        3.76      3.72 o
  -2   3  14        0.98        0.64      1.83 o
  -1   3  14        0.82        3.49      1.96 o
   0   3  14        1.43       -0.33      1.52 o
   1   3  14        0.97       -5.16      5.16 o
   2   3  14       19.96       16.25      4.53 o
   3   3  14        1.31        5.06      5.25 o
   4   3  14        5.80        5.64      3.62 o
   5   3  14        5.42       11.14      4.04 o
   6   3  14        2.79        5.16      4.04 o
   7   3  14        3.48       -0.62      3.68 o
   8   3  14       10.16        4.27      5.16 o
   9   3  14        0.24       -3.65      5.27 o
  10   3  14        0.31        0.09      6.06 o
 -10   4  14        0.70        3.19      5.80 o
  -9   4  14       13.89        7.13      5.75 o
  -8   4  14        1.55        0.55      3.98 o
  -7   4  14        6.10        0.60      3.74 o
  -6   4  14        5.34        9.58      6.74 o
  -5   4  14        1.10       -3.50      4.14 o
  -4   4  14        0.20        1.80      2.98 o
  -3   4  14        5.57        3.97      2.64 o
  -2   4  14        2.48        2.12      2.04 o
  -1   4  14        3.09        2.23      1.39 o
   0   4  14        0.00        3.99      4.74 o
   1   4  14        0.19        4.05      3.65 o
   2   4  14        3.42        6.09      3.65 o
   3   4  14        0.30        1.76      3.81 o
   4   4  14        9.26        7.84      4.67 o
   5   4  14       13.75        9.24      4.73 o
   6   4  14        1.49        3.24      3.28 o
   7   4  14        2.95        0.65      4.48 o
   8   4  14        0.72        2.21      4.89 o
   9   4  14        1.87        9.29      5.51 o
  10   4  14        2.23        2.14      5.77 o
 -10   5  14        0.27        7.57      6.47 o
  -9   5  14        1.14        3.31      5.55 o
  -8   5  14        1.41       -2.18      5.18 o
  -7   5  14        2.79        1.90      5.25 o
  -6   5  14        0.28        1.67      4.70 o
  -5   5  14        0.13        0.42      2.88 o
  -4   5  14        2.34        0.99      2.74 o
  -3   5  14        2.84        4.10      3.51 o
  -2   5  14        8.81        6.17      1.97 o
  -1   5  14        1.16        3.83      4.21 o
   0   5  14        9.38        6.99      4.95 o
   1   5  14        2.47        7.52      3.79 o
   2   5  14        3.36        4.96      3.31 o
   3   5  14        8.18        7.80      3.22 o
   4   5  14       18.58       15.65      6.29 o
   5   5  14       12.50        4.72      3.37 o
   6   5  14        1.00       -1.31      5.05 o
   7   5  14        1.95        5.93      5.73 o
   8   5  14        3.41        9.39      5.95 o
   9   5  14        0.21       12.69      8.45 o
  -8   6  14        1.00        6.07      4.64 o
  -7   6  14        0.54        1.52      4.42 o
  -6   6  14        0.47        2.41      4.00 o
  -5   6  14        1.85       12.14      8.43 o
  -4   6  14        1.27       -0.59      3.93 o
  -3   6  14        2.33        7.88      6.53 o
  -2   6  14        0.54       10.43      3.79 o
  -1   6  14        2.07        9.92      4.51 o
   0   6  14        8.38        2.50      2.91 o
   1   6  14        1.40        1.02      2.16 o
   2   6  14        7.71        5.23      9.12 o
   3   6  14        0.05       11.92      8.06 o
   4   6  14        1.29       -6.09      6.09 o
   5   6  14        4.22        6.96      6.78 o
   6   6  14        0.17       -6.98      6.98 o
   7   6  14        0.52        1.19      7.72 o
   8   6  14        0.03        3.94      7.12 o
  -7   7  14        0.00        8.26      8.24 o
  -6   7  14        0.77        7.22      4.63 o
  -5   7  14        5.69       24.85      9.04 o
  -4   7  14        0.00        6.40      7.77 o
  -3   7  14        4.85       11.98      8.24 o
  -2   7  14        1.61        5.64      6.85 o
  -1   7  14        0.06        3.33      9.93 o
   0   7  14        9.46       10.29      9.66 o
   1   7  14        3.31        4.57      8.42 o
   2   7  14        8.48        3.99      9.93 o
   3   7  14        0.18        1.02      8.84 o
   4   7  14        5.30       -0.42      5.87 o
   5   7  14        0.27        5.96      6.63 o
   6   7  14        1.29       12.14      7.03 o
  -5   8  14        0.10       15.28     13.03 o
  -4   8  14        3.13        2.02     10.88 o
  -3   8  14        0.51      -12.04     18.20 o
  -2   8  14        1.83       12.58     14.38 o
  -1   8  14        3.42        1.83     10.12 o
   0   8  14        3.61        1.40      8.56 o
   1   8  14       11.15        9.26     11.22 o
   2   8  14        8.86       10.48     11.50 o
   3   8  14        3.82        0.92      8.42 o
   4   8  14        0.99        0.30      6.31 o
 -11   1  15        1.09        9.52      6.16 o
 -10   1  15        1.15        2.55      4.95 o
  -9   1  15        2.23        4.14      4.70 o
  -8   1  15        0.12        1.97      4.66 o
  -7   1  15        1.21        1.15      4.28 o
  -6   1  15        0.69        0.36      3.56 o
  -5   1  15        3.99        1.02      3.54 o
  -4   1  15        2.00        3.73      4.32 o
  -3   1  15        4.65        5.72      3.55 o
  -2   1  15        2.68       -0.64      2.55 o
  -1   1  15        0.03       -0.93      2.61 o
   0   1  15        0.38       -1.92      2.38 o
   1   1  15        0.17       -0.86      2.98 o
   2   1  15        9.43        5.37      2.81 o
   3   1  15        0.00       -0.90      1.67 o
   4   1  15        2.40        1.30      1.74 o
   5   1  15        0.22        1.17      2.12 o
   6   1  15        2.27        1.91      1.77 o
   7   1  15        0.03        1.54      3.35 o
   8   1  15        3.27       -3.00      4.09 o
   9   1  15        0.09        1.89      3.19 o
  10   1  15        0.00       -4.07      4.56 o
 -10   2  15        5.68       14.23      7.74 o
  -9   2  15        1.06       14.09      6.49 o
  -8   2  15        3.42        0.00      3.98 o
  -7   2  15       19.60        6.25      5.43 o
  -6   2  15        0.70        1.12      3.53 o
  -5   2  15       22.48       25.35      7.59 o
  -4   2  15       15.27       10.94      4.60 o
  -3   2  15        0.01       -0.43      2.40 o
  -2   2  15        6.49        4.34      2.70 o
  -1   2  15       15.50       13.49      2.71 o
   0   2  15        2.50        4.97      3.02 o
   1   2  15        6.75        1.90      3.12 o
   2   2  15        2.62        1.28      1.21 o
   3   2  15        1.23        0.52      1.22 o
   4   2  15        0.11       -1.27      3.44 o
   5   2  15        2.81        1.40      3.33 o
   6   2  15        1.60        0.78      3.76 o
   7   2  15        4.43       -1.44      3.58 o
   8   2  15        0.16        3.71      3.81 o
   9   2  15        0.09       -0.45      4.30 o
  10   2  15        4.47        2.67      5.00 o
 -10   3  15        1.07        1.62      5.06 o
  -9   3  15        7.02       11.16      5.68 o
  -8   3  15       25.02       13.52      7.33 o
  -7   3  15        8.10        8.20      5.84 o
  -6   3  15        6.18        9.15      5.71 o
  -5   3  15        6.41        9.01      4.35 o
  -4   3  15        0.59       -2.75      2.89 o
  -3   3  15        2.03        5.04      3.10 o
  -2   3  15        5.26       -0.01      2.28 o
  -1   3  15        3.76        3.52      2.07 o
   0   3  15        3.64        0.18      1.93 o
   1   3  15        0.38       -0.93      3.92 o
   2   3  15        8.27       12.59      7.09 o
   3   3  15        0.65       11.05      5.46 o
   4   3  15        0.02       -3.11      3.62 o
   5   3  15       10.02        7.56      3.89 o
   6   3  15        3.07        2.57      4.33 o
   7   3  15        0.17        2.53      3.82 o
   8   3  15        0.01       -0.26      4.80 o
   9   3  15        2.33        4.24      4.92 o
  -9   4  15        5.29        1.06      5.74 o
  -8   4  15        8.82        2.23      4.47 o
  -7   4  15        1.55        2.64      4.05 o
  -6   4  15        0.02        2.80      3.70 o
  -5   4  15        2.98        1.97      3.71 o
  -4   4  15        0.43        2.35      3.27 o
  -3   4  15        2.21        1.00      3.05 o
  -2   4  15        0.07        1.65      2.82 o
  -1   4  15        1.76        1.88      2.03 o
   0   4  15        3.09        7.87      4.32 o
   1   4  15        1.66        8.07      5.72 o
   2   4  15        7.72        5.08      4.23 o
   3   4  15        3.30       -0.28      4.31 o
   4   4  15        2.83        3.29      5.38 o
   5   4  15        1.57       -1.85      3.98 o
   6   4  15        0.78        2.65      3.48 o
   7   4  15        0.65       -2.49      4.94 o
   8   4  15        0.23        1.76      5.59 o
   9   4  15        0.31        1.97      5.61 o
  -8   5  15        6.53        9.32      6.78 o
  -7   5  15        0.71        3.98      4.81 o
  -6   5  15        0.07       -1.71      3.38 o
  -5   5  15        0.64        6.02      3.27 o
  -4   5  15        3.28        6.63      5.07 o
  -3   5  15        2.00       -2.09      6.20 o
  -2   5  15        4.23        2.21      3.90 o
  -1   5  15        0.73        7.09      3.75 o
   0   5  15        0.89        2.38      4.27 o
   1   5  15        6.06       18.73      8.51 o
   2   5  15        0.03        0.03      3.82 o
   3   5  15        0.18        1.30      3.29 o
   4   5  15        1.01        6.31      5.78 o
   5   5  15        0.05        5.96      5.84 o
   6   5  15        1.32        5.18      5.69 o
   7   5  15        1.23        1.92      5.42 o
   8   5  15        0.34       -1.51      6.32 o
  -7   6  15        0.20        0.85      4.22 o
  -6   6  15        0.84        3.54      5.01 o
  -5   6  15        1.44       -5.61      7.57 o
  -4   6  15        6.44       11.80      7.89 o
  -3   6  15        1.37       12.45     10.20 o
  -2   6  15        6.62        7.07      4.99 o
  -1   6  15        3.25        0.13      3.59 o
   0   6  15        0.74        5.63      8.24 o
   1   6  15        3.88        8.43      8.99 o
   2   6  15        4.36       -9.62     10.06 o
   3   6  15        1.16        3.76      9.89 o
   4   6  15        0.00       -0.35      6.69 o
   5   6  15        0.24        6.39      6.25 o
   6   6  15        0.98       12.18      7.30 o
  -5   7  15        0.61      -10.81     10.81 o
  -4   7  15        1.49       -3.28      7.00 o
  -3   7  15        0.02       -1.39      7.54 o
  -2   7  15        0.72       12.52      8.04 o
  -1   7  15        0.56       -7.41      9.21 o
   0   7  15        2.07        2.92      9.93 o
   1   7  15        2.22        9.29     10.95 o
   2   7  15        2.82       10.59     11.23 o
   3   7  15        0.19       -1.67     10.00 o
   4   7  15        1.04        5.37      6.88 o
  -9   0  16        1.41        5.57      8.30 o
  -8   0  16        0.18        8.04      7.69 o
  -7   0  16        0.29       -2.15      6.80 o
  -6   0  16        1.07       -0.17      5.43 o
  -5   0  16        0.27       -3.26      4.92 o
  -4   0  16       63.70       58.91      6.33 o
  -3   0  16        1.79        5.28      4.72 o
  -2   0  16       10.74       11.19      4.13 o
  -1   0  16       12.68       12.04      4.19 o
   0   0  16       19.27       21.72      5.03 o
   1   0  16       79.31       66.50     14.15 o
   2   0  16        4.70        2.62      4.25 o
   3   0  16       41.00       28.41      3.70 o
   4   0  16       16.79        4.30      4.62 o
   5   0  16        0.14        2.05      3.14 o
   6   0  16        0.42        0.79      2.89 o
   7   0  16        0.46       11.23     13.93 o
   8   0  16        4.92        4.04     13.93 o
   9   0  16        1.74       -0.45     13.03 o
  -9   1  16        0.01        3.59      6.68 o
  -8   1  16        0.36       14.70      5.64 o
  -7   1  16        0.13       -3.06      4.06 o
  -6   1  16        7.29        3.65      4.27 o
  -5   1  16       22.67       11.26      7.39 o
  -4   1  16        3.42        1.17      3.07 o
  -3   1  16        3.60        2.26      3.28 o
  -2   1  16        1.37       -1.68      2.78 o
  -1   1  16        2.03        2.23      2.60 o
   0   1  16        0.36        7.01      3.16 o
   1   1  16        9.14        7.59      5.19 o
   2   1  16       60.42       51.48      3.51 o
   3   1  16        8.88        6.93      2.22 o
   4   1  16        4.08        3.00      2.72 o
   5   1  16        1.14        1.58      3.06 o
   6   1  16        0.10        1.91      3.00 o
   7   1  16        2.44        1.32      3.37 o
   8   1  16        0.01       -2.13      3.42 o
   9   1  16        0.82        2.32      6.14 o
  -9   2  16        1.55       -5.61      5.61 o
  -8   2  16        0.06        6.25      4.85 o
  -7   2  16        1.27        0.94      3.91 o
  -6   2  16        8.48        8.08      4.54 o
  -5   2  16        8.23        5.05      3.62 o
  -4   2  16        0.07       -1.47      3.02 o
  -3   2  16        8.24        5.02      3.51 o
  -2   2  16        2.07        5.18      3.43 o
  -1   2  16        9.41        4.69      2.71 o
   0   2  16        3.43       -2.78      2.79 o
   1   2  16        0.66        0.43      1.88 o
   2   2  16        1.51        5.20      4.95 o
   3   2  16       14.03       13.81      5.90 o
   4   2  16        0.22       -0.17      3.26 o
   5   2  16        2.09        5.00      4.02 o
   6   2  16        4.29        0.01      3.12 o
   7   2  16        1.02        2.39      4.31 o
   8   2  16        0.67       -1.86      4.36 o
  -9   3  16        0.09        4.60      7.78 o
  -8   3  16       10.04       12.57      5.56 o
  -7   3  16       25.69       32.97     10.26 o
  -6   3  16        3.58        9.07      6.74 o
  -5   3  16        0.17       -0.21      2.85 o
  -4   3  16        1.05        6.01      3.62 o
  -3   3  16       14.37        7.35      4.12 o
  -2   3  16        2.69        4.27      2.55 o
  -1   3  16       10.56        8.52      4.14 o
   0   3  16        3.51       -1.61      4.20 o
   1   3  16        5.13        2.62      4.94 o
   2   3  16        2.07        1.03      5.72 o
   3   3  16        1.00        5.00      4.23 o
   4   3  16        0.00       -1.41      3.78 o
   5   3  16        8.04        5.05      4.83 o
   6   3  16        0.14       -0.09      3.76 o
   7   3  16        4.85        0.27      3.87 o
   8   3  16        0.72       -1.40      3.94 o
  -8   4  16        0.15        5.04      4.92 o
  -7   4  16       13.16        7.48      4.59 o
  -6   4  16        4.67        7.81      4.86 o
  -5   4  16        0.25        3.80      3.23 o
  -4   4  16        0.82        4.15      3.27 o
  -3   4  16        0.02        4.15      8.87 o
  -2   4  16        8.55        8.07      4.80 o
  -1   4  16        7.97        5.96      4.22 o
   0   4  16        2.96       12.29      7.73 o
   1   4  16        3.11        3.57      4.20 o
   2   4  16        0.01        6.55      5.23 o
   3   4  16        0.16        0.49      3.88 o
   4   4  16        0.05        2.92      3.96 o
   5   4  16        2.44        1.05      4.04 o
   6   4  16        0.64       -0.75      4.60 o
   7   4  16        1.00        3.99      5.25 o
  -7   5  16        1.98        4.62      4.17 o
  -6   5  16        0.35        4.14      4.71 o
  -5   5  16        1.73        6.69      9.89 o
  -4   5  16        0.37       -0.27      6.62 o
  -3   5  16        0.13        2.22      6.00 o
  -2   5  16        0.45        6.97      5.81 o
  -1   5  16        0.70        2.35      3.95 o
   0   5  16        5.05        2.53      3.82 o
   1   5  16        0.05        0.93      4.34 o
   2   5  16        2.24       10.19      6.96 o
   3   5  16        6.59       15.12      8.31 o
   4   5  16        1.71        2.11     10.20 o
   5   5  16        0.05       17.00      6.89 o
   6   5  16        0.00       -3.33      5.73 o
  -5   6  16        1.09       14.77      8.95 o
  -4   6  16        0.59       -7.96      7.96 o
  -3   6  16        0.01        4.83      4.48 o
  -2   6  16        1.37       13.31     12.88 o
  -1   6  16        0.21        1.89     13.16 o
   0   6  16        0.36        4.07      8.24 o
   1   6  16        1.19        6.18     13.93 o
   2   6  16        4.47       24.68     20.22 o
   3   6  16        0.15        3.30      8.38 o
   4   6  16        3.58       12.00      6.94 o
  -1   7  16        0.34       -4.04     12.58 o
   0   7  16        1.29       -6.52      9.21 o
  -8   1  17        0.69        6.27      4.99 o
  -7   1  17        0.57       -1.07      4.38 o
  -6   1  17        0.26        0.67      4.19 o
  -5   1  17        0.99        3.07      3.87 o
  -4   1  17        0.33        0.76      3.12 o
  -3   1  17        3.65        8.07      3.13 o
  -2   1  17        0.79        7.15      3.34 o
  -1   1  17        0.08        5.53      2.60 o
   0   1  17        6.77        9.80      4.01 o
   1   1  17        5.07        3.69      2.98 o
   2   1  17        4.55        3.04      4.16 o
   3   1  17        1.51        0.53      3.38 o
   4   1  17        4.47       -0.17      3.15 o
   5   1  17        0.99        0.21      4.54 o
   6   1  17        3.71        4.62      3.80 o
   7   1  17        0.00       10.58      6.26 o
  -8   2  17        0.70       -0.31      4.12 o
  -7   2  17        0.40        2.68      4.14 o
  -6   2  17        1.27        3.05      4.40 o
  -5   2  17        1.24        4.79      4.95 o
  -4   2  17        2.43        1.63      3.48 o
  -3   2  17        3.08        7.27      2.93 o
  -2   2  17        0.32        1.07      2.82 o
  -1   2  17        0.93        1.75      3.50 o
   0   2  17        7.48        6.97      5.71 o
   1   2  17        2.02       -1.59      4.52 o
   2   2  17        5.15        4.07      4.56 o
   3   2  17        8.22        3.19      4.60 o
   4   2  17        1.92        3.28      4.67 o
   5   2  17        0.72       -1.30      3.85 o
   6   2  17        1.84        3.73      4.05 o
   7   2  17        0.18        6.69      4.21 o
  -7   3  17        1.39        5.45      5.67 o
  -6   3  17        2.72        2.69      6.29 o
  -5   3  17        0.10       -1.26      3.63 o
  -4   3  17        0.26        0.47      4.14 o
  -3   3  17        0.08       -0.23      5.60 o
  -2   3  17        0.01        3.67      4.69 o
  -1   3  17        0.39        4.42      4.49 o
   0   3  17        2.52        1.67      6.07 o
   1   3  17        2.37        8.16      5.81 o
   2   3  17        2.31        7.02      4.79 o
   3   3  17        1.83        6.13      5.20 o
   4   3  17        3.33        1.03      4.04 o
   5   3  17        0.86       -2.58      4.35 o
   6   3  17        0.94        2.36      4.80 o
  -6   4  17        2.07        2.06      4.83 o
  -5   4  17        1.50        4.60      8.35 o
  -4   4  17        1.08       -6.58      6.58 o
  -3   4  17        1.12        8.26      6.18 o
  -2   4  17        0.12       10.70      5.97 o
  -1   4  17        0.10        7.81      4.45 o
   0   4  17        0.06       11.62      4.89 o
   1   4  17        0.03        5.81     11.64 o
   2   4  17        1.99        0.26      4.95 o
   3   4  17        2.85        6.74      4.52 o
   4   4  17        0.03       -2.59      4.31 o
   5   4  17        3.90        3.75      5.47 o
  -4   5  17        0.05        5.87      7.39 o
  -3   5  17        0.00       -2.71      5.05 o
  -2   5  17        0.26        7.82      5.12 o
  -1   5  17        1.92        9.04     11.95 o
   0   5  17        2.60        5.51      6.26 o
   1   5  17        0.33       -8.38      8.38 o
   2   5  17        0.16       13.93      9.56 o
   3   5  17        1.19        9.94      8.54 o
   4   5  17        0.08       -1.35      5.95 o
  -6   0  18        0.12        6.74      8.54 o
  -5   0  18        0.20       -3.55      6.18 o
  -4   0  18        0.16        6.38      4.92 o
  -3   0  18        0.02        1.02      4.44 o
  -2   0  18        0.62        0.81      5.06 o
  -1   0  18        0.07       -4.72      4.72 o
   0   0  18        0.14        4.14      5.17 o
   1   0  18        6.38        2.88      6.33 o
   2   0  18        1.83        0.90      8.54 o
   3   0  18        4.73       -1.35      8.99 o
   4   0  18        5.13        4.49      8.99 o
   5   0  18        2.76        8.54      9.44 o
  -6   1  18        0.44        8.23      4.17 o
  -5   1  18        0.10        4.03      3.76 o
  -4   1  18        0.08        6.50      4.26 o
  -3   1  18        0.26        4.29      3.03 o
  -2   1  18        0.04        0.42      2.75 o
  -1   1  18        0.35        1.17      3.39 o
   0   1  18        1.04        0.97      5.29 o
   1   1  18        0.11        1.95      5.86 o
   2   1  18        6.25        4.81      4.51 o
   3   1  18        3.16        3.73      3.38 o
   4   1  18        2.55        1.73      3.51 o
   5   1  18        0.00       -5.35      9.89 o
  -6   2  18        0.05      -15.28     15.28 o
  -5   2  18        0.38        7.73      5.62 o
  -4   2  18        0.00        2.78      3.99 o
  -3   2  18        0.22        1.10      4.16 o
  -2   2  18        0.21        6.45      5.71 o
  -1   2  18        0.09        3.84      4.49 o
   0   2  18        0.20        1.23      5.41 o
   1   2  18        0.75        1.60      6.37 o
   2   2  18        1.29        0.83      5.03 o
   3   2  18        0.16       -2.32      3.95 o
   4   2  18        0.57        1.53      4.70 o
   5   2  18        0.19        1.37      4.54 o
  -5   3  18        1.01       21.85     12.08 o
  -4   3  18        0.68        0.42      5.44 o
  -3   3  18        0.10        6.51      4.77 o
  -2   3  18        0.05       -1.68      4.74 o
  -1   3  18        0.10       -0.57      4.48 o
   0   3  18        1.65        3.47      5.80 o
   1   3  18        0.61       -2.98      5.94 o
   2   3  18        1.35        3.81      5.03 o
   3   3  18        4.27        5.95      4.24 o
   4   3  18        0.21       -0.06      4.06 o
  -3   4  18        0.01        2.40      5.69 o
  -2   4  18        1.15        5.90      4.71 o
  -1   4  18        0.01       -0.67      4.96 o
   0   4  18        0.35        7.31      7.31 o
   1   4  18        0.06        9.69      6.21 o
   2   4  18        0.04       -0.26      6.73 o
  -3   1  19        0.21        9.95      5.43 o
  -2   1  19        0.24        3.00      4.12 o
  -1   1  19        0.08        1.49      5.66 o
   0   1  19        0.02        4.94      4.89 o
   1   1  19        0.27        0.71      5.98 o
   2   1  19        0.02       -2.81      8.30 o
  -2   2  19        0.42       10.33      8.09 o
  -1   2  19        0.24        3.57      6.09 o
   0   2  19        1.80        4.69      5.20 o
 
